# Supplementary material for: A phase 1, safety, tolerability, and pharmacokinetics study of bisnorcymserine, a highly selective inhibitor of butyrylcholinesterase
Source: Neurotherapeutics. 2026 May 13;23(3):e00918. doi: 10.1016/j.neurot.2026.e00918 (PMC13195608; doi:10.1016/j.neurot.2026.e00918)
Supplement: Multimedia component 1 — Supplementary Table 1. Summary of measures. [file mmc1.xlsx]

## Sheet: Legend
var
log.HR	Heart Rate
log.DBP	Diastolic Blood Pressure
log.SBP	Systolic Blood Pressure
log.RR	Respiratory Rate
log.PR	PR Interval
log.QT	QT Interval
log.QTc	Corrected QT Interval (QTc)
log.WBC	White Blood Cell Count
log.Hct	Hematocrit
log.Hgb	Hemoglobin
log.PLT	Platelet Count
log.PT	Prothrombin Time (PT)
log.PTT	Partial Thromboplastin Time (PTT)
log.INR	International Normalized Ratio (INR)
log.Glu	Glucose
log.Na	Sodium
log.K	Potassium
log.Cl	Chloride
log.CO2	Bicarbonate / Total CO₂
log.BUN	Blood Urea Nitrogen (BUN)
log.Cr	Creatinine
log.Mg	Magnesium
log.Ca	Calcium
log.Ph	Phosphate (Phosphorus)
log.TP	Total Protein
log.Alb	Albumin
log.Glb	Globulin
log.AG	Albumin/Globulin Ratio (A/G ratio)
log.Fib	Fibrinogen
log.UrA	Uric Acid
log.ALP	Alkaline Phosphatase (ALP)
log.ALT	Alanine Aminotransferase (ALT)
log.AST	Aspartate Aminotransferase (AST)
log.Bil	Bilirubin (Total)
log.LDH	Lactate Dehydrogenase (LDH)
log.HDL	High-Density Lipoprotein Cholesterol (HDL-C)
log.LDL	Low-Density Lipoprotein Cholesterol (LDL-C)
log.Tg	Triglycerides
log.Chol	Total Cholesterol
log.MMSE	Mini-Mental State Examination (MMSE)

## Sheet: Main effects
var	Group2_chisq	Group2_p	Time_h_chisq	Time_h_p	Group2*Time_h_chisq	Group2*Time_h_p
log.HR	1.3264	0.8568808	0.4225	0.5156702	4.7675	0.311994
log.DBP	13.86	0.007755	7.4494	0.006346	2.4879	0.646802
log.SBP	10.0958	0.03884	3.6192	0.05711	3.5897	0.46436
log.RR	4.2513	0.3730618	0.7416	0.3891575	2.8928	0.575929
log.PR	2.7175	0.6062	0.2107	0.6462	4.2367	0.3749
log.QT	3.2689	0.5138683	0.1611	0.6881595	0.77	0.942423
log.QTc	1.5175	0.8235	1.4096	0.2351	3.2667	0.5142
log.WBC	10.3754	0.03456	0.2137	0.64388	2.2013	0.69878
log.Hct	2.8957	0.57542	3.8392	0.05007	4.3244	0.36388
log.Hgb	1.1378	0.8882	3.255	0.0712	2.635	0.6206
log.PLT	6.9827	0.13680	3.6295	0.05676	4.3776	0.35731
log.PT	3.2192	0.52184	6.3479	0.01175	3.2035	0.52437
log.PTT	1.3963	0.8448	0.0899	0.7643	0.6906	0.9525
log.INR	3.3074	0.507755	0.2908	0.589724	2.2671	0.686773
log.Glu	2.9929	0.559016	4.1112	0.042601	1.6129	0.806476
log.Na	1.4108	0.842307	0.8398	0.359443	14.572	0.005675
log.K	10.3466	0.03498	0.0535	0.81703	3.9659	0.41065
log.Cl	2.498	0.64500	0	0.99753	8.4347	0.07689
log.CO2	1.5346	0.8205	0.6792	0.4099	2.6326	0.6211
log.BUN	0.5924	0.9639	0.0498	0.8235	0.471	0.9763
log.Cr	5.4091	0.2478	1.2467	0.2642	3.125	0.5371
log.Mg	2.0364	0.7291	2.0339	0.1538	2.893	0.5759
log.Ca	1.4403	0.83717	2.7384	0.09796	4.1599	0.3848
log.Ph	2.9879	0.559854	1.6112	0.204322	1.6845	0.79353
log.TP	2.9861	0.5602	23.071	1.561e-06	5.3147	0.2565
log.Alb	4.5288	0.33915	4.727	0.02969	1.4093	0.84258
log.Glb	1.1944	0.879012	8.7949	0.003021	3.7031	0.447678
log.AG	5.1837	0.2690	0.5071	0.4764	3.8	0.4337
log.Fib	6.0958	0.1921	0.5064	0.4767	3.3694	0.498
log.UrA	3.2788	0.51230	4.3745	0.03648	10.0995	0.03878
log.ALP	2.0966	0.71801	18.0055	2.203e-05	9.2708	0.05468
log.ALT	8.3284	0.08026	0.1038	0.74737	2.7725	0.59659
log.AST	3.7427	0.4420	0.5971	0.4397	2.7213	0.6055
log.Bil	2.9003	0.5746530	2.0781	0.1494236	4.4263	0.351377
log.LDH	4.2276	0.3761	0.1665	0.6832	1.1844	0.8807
log.HDL	6.0621	0.1946	0.3157	0.5742	5.9163	0.2055
log.LDL	6.6266	0.1570	0.3473	0.5556	1.272	0.8661
log.Tg	6.5994	0.1586	0.7518	0.3859	2.2486	0.6901
log.Chol	4.2683	0.3709	0.1369	0.7114	4.8564	0.3024
log.MMSE	0.8848	0.926725	2.3255	0.127273	0.6833	0.953368

## Sheet: Pairwise Comparisons
var	time	group_vs_group	group1	group2	estimate	SE	p
log.AG	2.5	BNC20 - BNC120	BNC20	BNC120	0.01274	0.0173	0.4663
log.AG	2.5	BNC20 - BNC40	BNC20	BNC40	0.00668	0.0145	0.6483
log.AG	2.5	BNC20 - BNC80	BNC20	BNC80	0.01961	0.0149	0.1985
log.AG	2.5	BNC40 - BNC120	BNC40	BNC120	0.00606	0.0173	0.7294
log.AG	2.5	BNC40 - BNC80	BNC40	BNC80	0.01293	0.0136	0.3504
log.AG	2.5	BNC80 - BNC120	BNC80	BNC120	-0.00687	0.0179	0.7038
log.AG	2.5	PL - BNC120	PL	BNC120	-0.01454	0.0162	0.3767
log.AG	2.5	PL - BNC20	PL	BNC20	-0.02728	0.0133	0.0483
log.AG	2.5	PL - BNC40	PL	BNC40	-0.0206	0.0124	0.1074
log.AG	2.5	PL - BNC80	PL	BNC80	-0.00767	0.0126	0.5486
log.ALP	2.5	BNC20 - BNC120	BNC20	BNC120	-0.0221	0.0173	0.2112
log.ALP	2.5	BNC20 - BNC40	BNC20	BNC40	0.00167	0.0141	0.9065
log.ALP	2.5	BNC20 - BNC80	BNC20	BNC80	-0.00225	0.0141	0.8744
log.ALP	2.5	BNC40 - BNC120	BNC40	BNC120	-0.0237	0.0172	0.1776
log.ALP	2.5	BNC40 - BNC80	BNC40	BNC80	-0.00393	0.014	0.7816
log.ALP	2.5	BNC80 - BNC120	BNC80	BNC120	-0.0198	0.0172	0.2584
log.ALP	2.5	PL - BNC120	PL	BNC120	-0.0197	0.0162	0.2339
log.ALP	2.5	PL - BNC20	PL	BNC20	0.00234	0.013	0.8588
log.ALP	2.5	PL - BNC40	PL	BNC40	0.00401	0.0129	0.7572
log.ALP	2.5	PL - BNC80	PL	BNC80	8.27e-05	0.0129	0.9949
log.ALT	2.5	BNC20 - BNC120	BNC20	BNC120	-0.03751	0.0367	0.3136
log.ALT	2.5	BNC20 - BNC40	BNC20	BNC40	0.02803	0.029	0.3388
log.ALT	2.5	BNC20 - BNC80	BNC20	BNC80	0.04797	0.0291	0.1063
log.ALT	2.5	BNC40 - BNC120	BNC40	BNC120	-0.06553	0.0345	0.0646
log.ALT	2.5	BNC40 - BNC80	BNC40	BNC80	0.01995	0.0273	0.4696
log.ALT	2.5	BNC80 - BNC120	BNC80	BNC120	-0.08548	0.0343	0.017
log.ALT	2.5	PL - BNC120	PL	BNC120	-0.03473	0.0336	0.3073
log.ALT	2.5	PL - BNC20	PL	BNC20	0.00278	0.0265	0.917
log.ALT	2.5	PL - BNC40	PL	BNC40	0.03081	0.0252	0.2287
log.ALT	2.5	PL - BNC80	PL	BNC80	0.05075	0.0253	0.0514
log.AST	2.5	BNC20 - BNC120	BNC20	BNC120	-0.040259	0.0451	0.377
log.AST	2.5	BNC20 - BNC40	BNC20	BNC40	-0.017798	0.0366	0.6291
log.AST	2.5	BNC20 - BNC80	BNC20	BNC80	-0.063759	0.0366	0.0891
log.AST	2.5	BNC40 - BNC120	BNC40	BNC120	-0.022461	0.0447	0.6182
log.AST	2.5	BNC40 - BNC80	BNC40	BNC80	-0.045961	0.0362	0.2117
log.AST	2.5	BNC80 - BNC120	BNC80	BNC120	0.0235	0.0446	0.6011
log.AST	2.5	PL - BNC120	PL	BNC120	0.004025	0.0438	0.9273
log.AST	2.5	PL - BNC20	PL	BNC20	0.044284	0.0342	0.2028
log.AST	2.5	PL - BNC40	PL	BNC40	0.026486	0.0339	0.4391
log.AST	2.5	PL - BNC80	PL	BNC80	-0.019475	0.0341	0.5714
log.Alb	2.5	BNC20 - BNC120	BNC20	BNC120	0.00101	0.0195	0.9592
log.Alb	2.5	BNC20 - BNC40	BNC20	BNC40	0.00921	0.0146	0.5305
log.Alb	2.5	BNC20 - BNC80	BNC20	BNC80	0.02887	0.0147	0.0555
log.Alb	2.5	BNC40 - BNC120	BNC40	BNC120	-0.00821	0.0194	0.6737
log.Alb	2.5	BNC40 - BNC80	BNC40	BNC80	0.01966	0.0146	0.1861
log.Alb	2.5	BNC80 - BNC120	BNC80	BNC120	-0.02787	0.0188	0.1462
log.Alb	2.5	PL - BNC120	PL	BNC120	-0.01158	0.0175	0.5126
log.Alb	2.5	PL - BNC20	PL	BNC20	-0.01258	0.0137	0.3637
log.Alb	2.5	PL - BNC40	PL	BNC40	-0.00337	0.0136	0.8058
log.Alb	2.5	PL - BNC80	PL	BNC80	0.01629	0.0134	0.2308
log.BUN	2.5	BNC20 - BNC120	BNC20	BNC120	-0.013188	0.0399	0.7433
log.BUN	2.5	BNC20 - BNC40	BNC20	BNC40	-0.003557	0.0325	0.9135
log.BUN	2.5	BNC20 - BNC80	BNC20	BNC80	-0.001749	0.0332	0.9583
log.BUN	2.5	BNC40 - BNC120	BNC40	BNC120	-0.009631	0.0405	0.8136
log.BUN	2.5	BNC40 - BNC80	BNC40	BNC80	0.001809	0.0326	0.9561
log.BUN	2.5	BNC80 - BNC120	BNC80	BNC120	-0.01144	0.0416	0.7851
log.BUN	2.5	PL - BNC120	PL	BNC120	0.007063	0.0374	0.8514
log.BUN	2.5	PL - BNC20	PL	BNC20	0.020251	0.0298	0.5016
log.BUN	2.5	PL - BNC40	PL	BNC40	0.016694	0.0304	0.5868
log.BUN	2.5	PL - BNC80	PL	BNC80	0.018503	0.0316	0.5627
log.Bil	2.5	BNC20 - BNC120	BNC20	BNC120	0.0224	0.0869	0.7983
log.Bil	2.5	BNC20 - BNC40	BNC20	BNC40	-0.03397	0.0717	0.6391
log.Bil	2.5	BNC20 - BNC80	BNC20	BNC80	0.05613	0.0709	0.4346
log.Bil	2.5	BNC40 - BNC120	BNC40	BNC120	0.05636	0.0874	0.5236
log.Bil	2.5	BNC40 - BNC80	BNC40	BNC80	0.0901	0.0718	0.2183
log.Bil	2.5	BNC80 - BNC120	BNC80	BNC120	-0.03374	0.0869	0.7005
log.Bil	2.5	PL - BNC120	PL	BNC120	0.06821	0.0834	0.4192
log.Bil	2.5	PL - BNC20	PL	BNC20	0.04581	0.0666	0.4964
log.Bil	2.5	PL - BNC40	PL	BNC40	0.01184	0.0673	0.8614
log.Bil	2.5	PL - BNC80	PL	BNC80	0.10194	0.0666	0.1355
log.CO2	2.5	BNC20 - BNC120	BNC20	BNC120	-0.01426	0.0137	0.3048
log.CO2	2.5	BNC20 - BNC40	BNC20	BNC40	0.002439	0.011	0.8255
log.CO2	2.5	BNC20 - BNC80	BNC20	BNC80	-0.001343	0.0112	0.9051
log.CO2	2.5	BNC40 - BNC120	BNC40	BNC120	-0.016699	0.0136	0.229
log.CO2	2.5	BNC40 - BNC80	BNC40	BNC80	-0.003782	0.0112	0.7386
log.CO2	2.5	BNC80 - BNC120	BNC80	BNC120	-0.012917	0.0142	0.3708
log.CO2	2.5	PL - BNC120	PL	BNC120	-0.013079	0.0127	0.3115
log.CO2	2.5	PL - BNC20	PL	BNC20	0.001181	0.0102	0.9083
log.CO2	2.5	PL - BNC40	PL	BNC40	0.00362	0.0101	0.7231
log.CO2	2.5	PL - BNC80	PL	BNC80	-0.000162	0.0107	0.9881
log.Ca	2.5	BNC20 - BNC120	BNC20	BNC120	-0.002993	0.00798	0.7103
log.Ca	2.5	BNC20 - BNC40	BNC20	BNC40	-0.000502	0.00652	0.9392
log.Ca	2.5	BNC20 - BNC80	BNC20	BNC80	0.003804	0.00654	0.5652
log.Ca	2.5	BNC40 - BNC120	BNC40	BNC120	-0.002491	0.00797	0.7568
log.Ca	2.5	BNC40 - BNC80	BNC40	BNC80	0.004306	0.0066	0.5194
log.Ca	2.5	BNC80 - BNC120	BNC80	BNC120	-0.006796	0.00804	0.4046
log.Ca	2.5	PL - BNC120	PL	BNC120	-0.007165	0.00755	0.3501
log.Ca	2.5	PL - BNC20	PL	BNC20	-0.004172	0.00596	0.489
log.Ca	2.5	PL - BNC40	PL	BNC40	-0.004674	0.00599	0.4415
log.Ca	2.5	PL - BNC80	PL	BNC80	-0.000369	0.00597	0.9511
log.Cl	2.5	BNC20 - BNC120	BNC20	BNC120	-0.00297	0.00493	0.5515
log.Cl	2.5	BNC20 - BNC40	BNC20	BNC40	-0.00495	0.00399	0.2257
log.Cl	2.5	BNC20 - BNC80	BNC20	BNC80	-0.00576	0.00404	0.1651
log.Cl	2.5	BNC40 - BNC120	BNC40	BNC120	0.00198	0.00489	0.6888
log.Cl	2.5	BNC40 - BNC80	BNC40	BNC80	-0.000808	0.00399	0.8409
log.Cl	2.5	BNC80 - BNC120	BNC80	BNC120	0.00279	0.00487	0.572
log.Cl	2.5	PL - BNC120	PL	BNC120	-0.000561	0.00463	0.9045
log.Cl	2.5	PL - BNC20	PL	BNC20	0.00241	0.00364	0.5127
log.Cl	2.5	PL - BNC40	PL	BNC40	-0.00254	0.00364	0.4912
log.Cl	2.5	PL - BNC80	PL	BNC80	-0.00335	0.00367	0.3694
log.Cr	2.5	BNC20 - BNC120	BNC20	BNC120	-0.0503	0.0266	0.0693
log.Cr	2.5	BNC20 - BNC40	BNC20	BNC40	-0.00719	0.0229	0.7558
log.Cr	2.5	BNC20 - BNC80	BNC20	BNC80	-0.03525	0.0226	0.1303
log.Cr	2.5	BNC40 - BNC120	BNC40	BNC120	-0.04311	0.0262	0.1113
log.Cr	2.5	BNC40 - BNC80	BNC40	BNC80	-0.02806	0.0213	0.1981
log.Cr	2.5	BNC80 - BNC120	BNC80	BNC120	-0.01505	0.0261	0.5695
log.Cr	2.5	PL - BNC120	PL	BNC120	-0.03424	0.0247	0.1769
log.Cr	2.5	PL - BNC20	PL	BNC20	0.01606	0.0197	0.4209
log.Cr	2.5	PL - BNC40	PL	BNC40	0.00887	0.0202	0.6643
log.Cr	2.5	PL - BNC80	PL	BNC80	-0.01919	0.02	0.3459
log.DBP	2.5	BNC20 - BNC120	BNC20	BNC120	0.0403	0.0182	0.0346
log.DBP	2.5	BNC20 - BNC40	BNC20	BNC40	0.0508	0.0146	0.0016
log.DBP	2.5	BNC20 - BNC80	BNC20	BNC80	0.0399	0.015	0.0129
log.DBP	2.5	BNC40 - BNC120	BNC40	BNC120	-0.0105	0.0185	0.575
log.DBP	2.5	BNC40 - BNC80	BNC40	BNC80	-0.0109	0.0153	0.4818
log.DBP	2.5	BNC80 - BNC120	BNC80	BNC120	0.000407	0.0185	0.9826
log.DBP	2.5	PL - BNC120	PL	BNC120	0.00569	0.0174	0.7458
log.DBP	2.5	PL - BNC20	PL	BNC20	-0.0346	0.0137	0.0176
log.DBP	2.5	PL - BNC40	PL	BNC40	0.0162	0.014	0.2558
log.DBP	2.5	PL - BNC80	PL	BNC80	0.00528	0.0137	0.7018
log.Fib	2.5	BNC20 - BNC120	BNC20	BNC120	-0.037978	0.0293	0.2043
log.Fib	2.5	BNC20 - BNC40	BNC20	BNC40	0.010615	0.0236	0.6558
log.Fib	2.5	BNC20 - BNC80	BNC20	BNC80	0.003765	0.0235	0.8738
log.Fib	2.5	BNC40 - BNC120	BNC40	BNC120	-0.048593	0.0289	0.1028
log.Fib	2.5	BNC40 - BNC80	BNC40	BNC80	-0.00685	0.0234	0.7721
log.Fib	2.5	BNC80 - BNC120	BNC80	BNC120	-0.041743	0.0291	0.1611
log.Fib	2.5	PL - BNC120	PL	BNC120	-0.008894	0.0277	0.7507
log.Fib	2.5	PL - BNC20	PL	BNC20	0.029084	0.0215	0.1862
log.Fib	2.5	PL - BNC40	PL	BNC40	0.039699	0.0216	0.0752
log.Fib	2.5	PL - BNC80	PL	BNC80	0.032849	0.0215	0.136
log.Glb	2.5	BNC20 - BNC120	BNC20	BNC120	-0.00812	0.016	0.615
log.Glb	2.5	BNC20 - BNC40	BNC20	BNC40	0.00554	0.0135	0.6855
log.Glb	2.5	BNC20 - BNC80	BNC20	BNC80	0.00664	0.0139	0.6357
log.Glb	2.5	BNC40 - BNC120	BNC40	BNC120	-0.0137	0.0155	0.3864
log.Glb	2.5	BNC40 - BNC80	BNC40	BNC80	0.0011	0.0127	0.9312
log.Glb	2.5	BNC80 - BNC120	BNC80	BNC120	-0.0148	0.0157	0.3557
log.Glb	2.5	PL - BNC120	PL	BNC120	-0.00678	0.0146	0.6458
log.Glb	2.5	PL - BNC20	PL	BNC20	0.00134	0.0124	0.9148
log.Glb	2.5	PL - BNC40	PL	BNC40	0.00687	0.0115	0.556
log.Glb	2.5	PL - BNC80	PL	BNC80	0.00797	0.0117	0.5002
log.Glu	2.5	BNC20 - BNC120	BNC20	BNC120	0.06141	0.0382	0.1174
log.Glu	2.5	BNC20 - BNC40	BNC20	BNC40	0.02479	0.0309	0.4279
log.Glu	2.5	BNC20 - BNC80	BNC20	BNC80	0.00801	0.0313	0.7998
log.Glu	2.5	BNC40 - BNC120	BNC40	BNC120	0.03662	0.037	0.33
log.Glu	2.5	BNC40 - BNC80	BNC40	BNC80	-0.01678	0.0299	0.5784
log.Glu	2.5	BNC80 - BNC120	BNC80	BNC120	0.0534	0.0385	0.1756
log.Glu	2.5	PL - BNC120	PL	BNC120	0.04713	0.0342	0.1774
log.Glu	2.5	PL - BNC20	PL	BNC20	-0.01428	0.029	0.6258
log.Glu	2.5	PL - BNC40	PL	BNC40	0.01051	0.0275	0.7045
log.Glu	2.5	PL - BNC80	PL	BNC80	-0.00627	0.0289	0.8299
log.HR	2.5	BNC20 - BNC120	BNC20	BNC120	0.018504	0.0241	0.4477
log.HR	2.5	BNC20 - BNC40	BNC20	BNC40	0.003831	0.02	0.8494
log.HR	2.5	BNC20 - BNC80	BNC20	BNC80	0.01385	0.0196	0.4849
log.HR	2.5	BNC40 - BNC120	BNC40	BNC120	0.014673	0.0247	0.5571
log.HR	2.5	BNC40 - BNC80	BNC40	BNC80	0.010019	0.0202	0.6223
log.HR	2.5	BNC80 - BNC120	BNC80	BNC120	0.004653	0.0246	0.851
log.HR	2.5	PL - BNC120	PL	BNC120	0.020115	0.0231	0.3895
log.HR	2.5	PL - BNC20	PL	BNC20	0.001611	0.0176	0.9278
log.HR	2.5	PL - BNC40	PL	BNC40	0.005442	0.0183	0.7679
log.HR	2.5	PL - BNC80	PL	BNC80	0.015461	0.0182	0.401
log.Hct	2.5	BNC20 - BNC120	BNC20	BNC120	-0.012701	0.00949	0.1914
log.Hct	2.5	BNC20 - BNC40	BNC20	BNC40	-0.001286	0.00756	0.866
log.Hct	2.5	BNC20 - BNC80	BNC20	BNC80	0.00303	0.0077	0.6968
log.Hct	2.5	BNC40 - BNC120	BNC40	BNC120	-0.011414	0.00965	0.2466
log.Hct	2.5	BNC40 - BNC80	BNC40	BNC80	0.004317	0.00785	0.5864
log.Hct	2.5	BNC80 - BNC120	BNC80	BNC120	-0.015731	0.00925	0.0996
log.Hct	2.5	PL - BNC120	PL	BNC120	-0.011119	0.00873	0.2128
log.Hct	2.5	PL - BNC20	PL	BNC20	0.001582	0.00705	0.824
log.Hct	2.5	PL - BNC40	PL	BNC40	0.000296	0.0072	0.9675
log.Hct	2.5	PL - BNC80	PL	BNC80	0.004613	0.00688	0.5078
log.Hgb	2.5	BNC20 - BNC120	BNC20	BNC120	-0.006063	0.0089	0.5009
log.Hgb	2.5	BNC20 - BNC40	BNC20	BNC40	0.000304	0.00701	0.9657
log.Hgb	2.5	BNC20 - BNC80	BNC20	BNC80	0.003073	0.00725	0.6747
log.Hgb	2.5	BNC40 - BNC120	BNC40	BNC120	-0.006366	0.00886	0.4779
log.Hgb	2.5	BNC40 - BNC80	BNC40	BNC80	0.00277	0.00721	0.7037
log.Hgb	2.5	BNC80 - BNC120	BNC80	BNC120	-0.009136	0.0086	0.2965
log.Hgb	2.5	PL - BNC120	PL	BNC120	-0.004967	0.00811	0.5449
log.Hgb	2.5	PL - BNC20	PL	BNC20	0.001096	0.00665	0.8703
log.Hgb	2.5	PL - BNC40	PL	BNC40	0.0014	0.00661	0.8338
log.Hgb	2.5	PL - BNC80	PL	BNC80	0.004169	0.0064	0.5197
log.INR	2.5	BNC20 - BNC120	BNC20	BNC120	0.002872	0.0111	0.7966
log.INR	2.5	BNC20 - BNC40	BNC20	BNC40	0.001855	0.00857	0.8299
log.INR	2.5	BNC20 - BNC80	BNC20	BNC80	0.004121	0.00862	0.6355
log.INR	2.5	BNC40 - BNC120	BNC40	BNC120	0.001017	0.011	0.9272
log.INR	2.5	BNC40 - BNC80	BNC40	BNC80	0.002266	0.00857	0.793
log.INR	2.5	BNC80 - BNC120	BNC80	BNC120	-0.001249	0.0113	0.913
log.INR	2.5	PL - BNC120	PL	BNC120	-0.009938	0.0109	0.3691
log.INR	2.5	PL - BNC20	PL	BNC20	-0.01281	0.00793	0.1155
log.INR	2.5	PL - BNC40	PL	BNC40	-0.010955	0.00788	0.1734
log.INR	2.5	PL - BNC80	PL	BNC80	-0.008689	0.00781	0.2737
log.K	2.5	BNC20 - BNC120	BNC20	BNC120	-0.014841	0.0154	0.3413
log.K	2.5	BNC20 - BNC40	BNC20	BNC40	-0.020184	0.012	0.0988
log.K	2.5	BNC20 - BNC80	BNC20	BNC80	-0.016091	0.012	0.1864
log.K	2.5	BNC40 - BNC120	BNC40	BNC120	0.005343	0.0149	0.721
log.K	2.5	BNC40 - BNC80	BNC40	BNC80	0.004093	0.0117	0.729
log.K	2.5	BNC80 - BNC120	BNC80	BNC120	0.00125	0.0148	0.9332
log.K	2.5	PL - BNC120	PL	BNC120	0.020075	0.0139	0.1568
log.K	2.5	PL - BNC20	PL	BNC20	0.034916	0.0111	0.003
log.K	2.5	PL - BNC40	PL	BNC40	0.014732	0.0108	0.1788
log.K	2.5	PL - BNC80	PL	BNC80	0.018825	0.0108	0.0876
log.LDH	2.5	BNC20 - BNC120	BNC20	BNC120	-0.025716	0.0391	0.5143
log.LDH	2.5	BNC20 - BNC40	BNC20	BNC40	-0.003254	0.0322	0.92
log.LDH	2.5	BNC20 - BNC80	BNC20	BNC80	-0.02762	0.0329	0.4051
log.LDH	2.5	BNC40 - BNC120	BNC40	BNC120	-0.022462	0.039	0.5676
log.LDH	2.5	BNC40 - BNC80	BNC40	BNC80	-0.024366	0.0333	0.468
log.LDH	2.5	BNC80 - BNC120	BNC80	BNC120	0.001904	0.0392	0.9615
log.LDH	2.5	PL - BNC120	PL	BNC120	0.027034	0.0376	0.4754
log.LDH	2.5	PL - BNC20	PL	BNC20	0.05275	0.0303	0.088
log.LDH	2.5	PL - BNC40	PL	BNC40	0.049496	0.0293	0.0979
log.LDH	2.5	PL - BNC80	PL	BNC80	0.02513	0.0323	0.4408
log.Mg	2.5	BNC20 - BNC120	BNC20	BNC120	-0.004575	0.0175	0.7957
log.Mg	2.5	BNC20 - BNC40	BNC20	BNC40	0.005853	0.0142	0.6825
log.Mg	2.5	BNC20 - BNC80	BNC20	BNC80	-0.013727	0.0144	0.3496
log.Mg	2.5	BNC40 - BNC120	BNC40	BNC120	-0.010428	0.0173	0.5515
log.Mg	2.5	BNC40 - BNC80	BNC40	BNC80	-0.01958	0.0142	0.1781
log.Mg	2.5	BNC80 - BNC120	BNC80	BNC120	0.009152	0.0172	0.5992
log.Mg	2.5	PL - BNC120	PL	BNC120	-0.001514	0.0162	0.9264
log.Mg	2.5	PL - BNC20	PL	BNC20	0.003061	0.0132	0.8177
log.Mg	2.5	PL - BNC40	PL	BNC40	0.008914	0.0129	0.4959
log.Mg	2.5	PL - BNC80	PL	BNC80	-0.010666	0.0129	0.4138
log.Na	2.5	BNC20 - BNC120	BNC20	BNC120	-0.0018	0.00306	0.5614
log.Na	2.5	BNC20 - BNC40	BNC20	BNC40	0.000738	0.00251	0.7709
log.Na	2.5	BNC20 - BNC80	BNC20	BNC80	-0.00031	0.0025	0.902
log.Na	2.5	BNC40 - BNC120	BNC40	BNC120	-0.00254	0.00309	0.4184
log.Na	2.5	BNC40 - BNC80	BNC40	BNC80	-0.00105	0.00253	0.6813
log.Na	2.5	BNC80 - BNC120	BNC80	BNC120	-0.00149	0.00306	0.6299
log.Na	2.5	PL - BNC120	PL	BNC120	-0.00304	0.0029	0.3033
log.Na	2.5	PL - BNC20	PL	BNC20	-0.00124	0.00228	0.5911
log.Na	2.5	PL - BNC40	PL	BNC40	-0.000503	0.00229	0.8274
log.Na	2.5	PL - BNC80	PL	BNC80	-0.00155	0.00229	0.5043
log.PLT	2.5	BNC20 - BNC120	BNC20	BNC120	-0.036264	0.0183	0.0578
log.PLT	2.5	BNC20 - BNC40	BNC20	BNC40	0.009654	0.0155	0.5375
log.PLT	2.5	BNC20 - BNC80	BNC20	BNC80	-0.009946	0.0156	0.5286
log.PLT	2.5	BNC40 - BNC120	BNC40	BNC120	-0.045918	0.0181	0.0168
log.PLT	2.5	BNC40 - BNC80	BNC40	BNC80	-0.0196	0.0148	0.195
log.PLT	2.5	BNC80 - BNC120	BNC80	BNC120	-0.026318	0.0181	0.1577
log.PLT	2.5	PL - BNC120	PL	BNC120	-0.033587	0.017	0.0584
log.PLT	2.5	PL - BNC20	PL	BNC20	0.002677	0.0136	0.8456
log.PLT	2.5	PL - BNC40	PL	BNC40	0.012331	0.0137	0.3747
log.PLT	2.5	PL - BNC80	PL	BNC80	-0.007269	0.0138	0.6017
log.PR	2.5	BNC20 - BNC120	BNC20	BNC120	0.019704	0.015	0.2006
log.PR	2.5	BNC20 - BNC40	BNC20	BNC40	0.005899	0.0106	0.5826
log.PR	2.5	BNC20 - BNC80	BNC20	BNC80	0.015368	0.0113	0.1852
log.PR	2.5	BNC40 - BNC120	BNC40	BNC120	0.013805	0.015	0.3656
log.PR	2.5	BNC40 - BNC80	BNC40	BNC80	0.009469	0.0112	0.4071
log.PR	2.5	BNC80 - BNC120	BNC80	BNC120	0.004335	0.0154	0.7804
log.PR	2.5	PL - BNC120	PL	BNC120	0.011085	0.0144	0.4468
log.PR	2.5	PL - BNC20	PL	BNC20	-0.008619	0.00968	0.3814
log.PR	2.5	PL - BNC40	PL	BNC40	-0.00272	0.00967	0.7807
log.PR	2.5	PL - BNC80	PL	BNC80	0.006749	0.0104	0.5201
log.PT	2.5	BNC20 - BNC120	BNC20	BNC120	-0.001429	0.00668	0.832
log.PT	2.5	BNC20 - BNC40	BNC20	BNC40	1.8e-05	0.00549	0.9974
log.PT	2.5	BNC20 - BNC80	BNC20	BNC80	-0.006861	0.00564	0.2331
log.PT	2.5	BNC40 - BNC120	BNC40	BNC120	-0.001447	0.00666	0.8295
log.PT	2.5	BNC40 - BNC80	BNC40	BNC80	-0.006879	0.00581	0.2456
log.PT	2.5	BNC80 - BNC120	BNC80	BNC120	0.005432	0.00688	0.4362
log.PT	2.5	PL - BNC120	PL	BNC120	-0.003586	0.00638	0.5781
log.PT	2.5	PL - BNC20	PL	BNC20	-0.002157	0.00505	0.6725
log.PT	2.5	PL - BNC40	PL	BNC40	-0.002139	0.00516	0.6816
log.PT	2.5	PL - BNC80	PL	BNC80	-0.009018	0.00501	0.082
log.PTT	2.5	BNC20 - BNC120	BNC20	BNC120	-0.00919	0.0241	0.7053
log.PTT	2.5	BNC20 - BNC40	BNC20	BNC40	-0.018283	0.0199	0.3632
log.PTT	2.5	BNC20 - BNC80	BNC20	BNC80	0.003759	0.0207	0.8569
log.PTT	2.5	BNC40 - BNC120	BNC40	BNC120	0.009093	0.0244	0.7109
log.PTT	2.5	BNC40 - BNC80	BNC40	BNC80	0.022042	0.0216	0.3141
log.PTT	2.5	BNC80 - BNC120	BNC80	BNC120	-0.012949	0.0244	0.5992
log.PTT	2.5	PL - BNC120	PL	BNC120	-0.008495	0.0227	0.7104
log.PTT	2.5	PL - BNC20	PL	BNC20	0.000694	0.0184	0.97
log.PTT	2.5	PL - BNC40	PL	BNC40	-0.017589	0.0189	0.3588
log.PTT	2.5	PL - BNC80	PL	BNC80	0.004454	0.0182	0.8078
log.Ph	2.5	BNC20 - BNC120	BNC20	BNC120	-0.002848	0.038	0.9408
log.Ph	2.5	BNC20 - BNC40	BNC20	BNC40	-0.031321	0.0308	0.3163
log.Ph	2.5	BNC20 - BNC80	BNC20	BNC80	0.006936	0.0336	0.8378
log.Ph	2.5	BNC40 - BNC120	BNC40	BNC120	0.028474	0.0379	0.4578
log.Ph	2.5	BNC40 - BNC80	BNC40	BNC80	0.038258	0.0332	0.2576
log.Ph	2.5	BNC80 - BNC120	BNC80	BNC120	-0.009784	0.0385	0.8013
log.Ph	2.5	PL - BNC120	PL	BNC120	-0.018743	0.0359	0.605
log.Ph	2.5	PL - BNC20	PL	BNC20	-0.015895	0.0281	0.576
log.Ph	2.5	PL - BNC40	PL	BNC40	-0.047217	0.0281	0.1031
log.Ph	2.5	PL - BNC80	PL	BNC80	-0.008959	0.031	0.7748
log.QT	2.5	BNC20 - BNC120	BNC20	BNC120	-0.011006	0.0133	0.4165
log.QT	2.5	BNC20 - BNC40	BNC20	BNC40	0.007127	0.00935	0.4523
log.QT	2.5	BNC20 - BNC80	BNC20	BNC80	-0.004379	0.00989	0.6615
log.QT	2.5	BNC40 - BNC120	BNC40	BNC120	-0.018133	0.0133	0.1839
log.QT	2.5	BNC40 - BNC80	BNC40	BNC80	-0.011507	0.00994	0.2573
log.QT	2.5	BNC80 - BNC120	BNC80	BNC120	-0.006626	0.0139	0.6378
log.QT	2.5	PL - BNC120	PL	BNC120	-0.00495	0.013	0.7064
log.QT	2.5	PL - BNC20	PL	BNC20	0.006055	0.00861	0.4877
log.QT	2.5	PL - BNC40	PL	BNC40	0.013183	0.00866	0.1395
log.QT	2.5	PL - BNC80	PL	BNC80	0.001676	0.00903	0.8541
log.QTc	2.5	BNC20 - BNC120	BNC20	BNC120	0.011047	0.0116	0.3521
log.QTc	2.5	BNC20 - BNC40	BNC20	BNC40	0.004064	0.00768	0.6015
log.QTc	2.5	BNC20 - BNC80	BNC20	BNC80	0.006182	0.00806	0.4506
log.QTc	2.5	BNC40 - BNC120	BNC40	BNC120	0.006983	0.0116	0.5542
log.QTc	2.5	BNC40 - BNC80	BNC40	BNC80	0.002118	0.00806	0.795
log.QTc	2.5	BNC80 - BNC120	BNC80	BNC120	0.004865	0.012	0.6896
log.QTc	2.5	PL - BNC120	PL	BNC120	0.003329	0.0107	0.7577
log.QTc	2.5	PL - BNC20	PL	BNC20	-0.007718	0.00724	0.2967
log.QTc	2.5	PL - BNC40	PL	BNC40	-0.003654	0.00724	0.6182
log.QTc	2.5	PL - BNC80	PL	BNC80	-0.001536	0.00773	0.8442
log.RR	2.5	BNC20 - BNC120	BNC20	BNC120	0.02941	0.0321	0.3698
log.RR	2.5	BNC20 - BNC40	BNC20	BNC40	0.009935	0.0163	0.5491
log.RR	2.5	BNC20 - BNC80	BNC20	BNC80	-0.047302	0.0454	0.3002
log.RR	2.5	BNC40 - BNC120	BNC40	BNC120	0.019475	0.0323	0.553
log.RR	2.5	BNC40 - BNC80	BNC40	BNC80	-0.057237	0.0457	0.2133
log.RR	2.5	BNC80 - BNC120	BNC80	BNC120	0.076713	0.0542	0.1619
log.RR	2.5	PL - BNC120	PL	BNC120	0.005644	0.033	0.8659
log.RR	2.5	PL - BNC20	PL	BNC20	-0.023766	0.0167	0.1684
log.RR	2.5	PL - BNC40	PL	BNC40	-0.013831	0.0173	0.4323
log.RR	2.5	PL - BNC80	PL	BNC80	-0.071068	0.0454	0.1212
log.SBP	2.5	BNC20 - BNC120	BNC20	BNC120	0.03167	0.0174	0.0793
log.SBP	2.5	BNC20 - BNC40	BNC20	BNC40	0.04236	0.0141	0.0056
log.SBP	2.5	BNC20 - BNC80	BNC20	BNC80	0.02253	0.0141	0.1203
log.SBP	2.5	BNC40 - BNC120	BNC40	BNC120	-0.01069	0.018	0.5563
log.SBP	2.5	BNC40 - BNC80	BNC40	BNC80	-0.01983	0.0147	0.1869
log.SBP	2.5	BNC80 - BNC120	BNC80	BNC120	0.00914	0.0178	0.6103
log.SBP	2.5	PL - BNC120	PL	BNC120	0.002	0.0171	0.9077
log.SBP	2.5	PL - BNC20	PL	BNC20	-0.02967	0.0129	0.0297
log.SBP	2.5	PL - BNC40	PL	BNC40	0.01269	0.0132	0.344
log.SBP	2.5	PL - BNC80	PL	BNC80	-0.00714	0.0136	0.6044
log.TP	2.5	BNC20 - BNC120	BNC20	BNC120	-0.00295	0.011	0.7897
log.TP	2.5	BNC20 - BNC40	BNC20	BNC40	0.00989	0.00882	0.2707
log.TP	2.5	BNC20 - BNC80	BNC20	BNC80	0.00981	0.00908	0.2888
log.TP	2.5	BNC40 - BNC120	BNC40	BNC120	-0.0128	0.0103	0.2231
log.TP	2.5	BNC40 - BNC80	BNC40	BNC80	-8.72e-05	0.0084	0.9918
log.TP	2.5	BNC80 - BNC120	BNC80	BNC120	-0.0128	0.0102	0.2202
log.TP	2.5	PL - BNC120	PL	BNC120	-0.0109	0.00969	0.2672
log.TP	2.5	PL - BNC20	PL	BNC20	-0.008	0.00827	0.3411
log.TP	2.5	PL - BNC40	PL	BNC40	0.0019	0.00763	0.8051
log.TP	2.5	PL - BNC80	PL	BNC80	0.00181	0.00763	0.8141
log.UrA	2.5	BNC20 - BNC120	BNC20	BNC120	0.031419	0.0283	0.2761
log.UrA	2.5	BNC20 - BNC40	BNC20	BNC40	0.030753	0.0238	0.2078
log.UrA	2.5	BNC20 - BNC80	BNC20	BNC80	0.04028	0.0234	0.0964
log.UrA	2.5	BNC40 - BNC120	BNC40	BNC120	0.000666	0.0282	0.9814
log.UrA	2.5	BNC40 - BNC80	BNC40	BNC80	0.009527	0.0225	0.6752
log.UrA	2.5	BNC80 - BNC120	BNC80	BNC120	-0.008861	0.0276	0.7504
log.UrA	2.5	PL - BNC120	PL	BNC120	0.008507	0.0257	0.7434
log.UrA	2.5	PL - BNC20	PL	BNC20	-0.022912	0.0216	0.2983
log.UrA	2.5	PL - BNC40	PL	BNC40	0.007841	0.0214	0.7174
log.UrA	2.5	PL - BNC80	PL	BNC80	0.017368	0.0206	0.4074
log.WBC	2.5	BNC20 - BNC120	BNC20	BNC120	-0.0397	0.0339	0.2502
log.WBC	2.5	BNC20 - BNC40	BNC20	BNC40	-0.0562	0.0275	0.0497
log.WBC	2.5	BNC20 - BNC80	BNC20	BNC80	-0.0805	0.0275	0.0063
log.WBC	2.5	BNC40 - BNC120	BNC40	BNC120	0.0166	0.0343	0.6326
log.WBC	2.5	BNC40 - BNC80	BNC40	BNC80	-0.0242	0.0275	0.3841
log.WBC	2.5	BNC80 - BNC120	BNC80	BNC120	0.0408	0.0341	0.2405
log.WBC	2.5	PL - BNC120	PL	BNC120	-0.0178	0.0318	0.5805
log.WBC	2.5	PL - BNC20	PL	BNC20	0.0219	0.0251	0.389
log.WBC	2.5	PL - BNC40	PL	BNC40	-0.0343	0.0254	0.1861
log.WBC	2.5	PL - BNC80	PL	BNC80	-0.0585	0.0252	0.027
log.MMSE	2.5	BNC20 - BNC120	BNC20	BNC120	-0.00167	0.00477	0.7293
log.MMSE	2.5	BNC20 - BNC40	BNC20	BNC40	-8.11e-05	0.00421	0.9848
log.MMSE	2.5	BNC20 - BNC80	BNC20	BNC80	-0.000511	0.00336	0.8802
log.MMSE	2.5	BNC40 - BNC120	BNC40	BNC120	-0.00158	0.00555	0.7775
log.MMSE	2.5	BNC40 - BNC80	BNC40	BNC80	-0.00043	0.00427	0.9206
log.MMSE	2.5	BNC80 - BNC120	BNC80	BNC120	-0.00115	0.00476	0.8101
log.MMSE	2.5	PL - BNC120	PL	BNC120	-0.00367	0.00483	0.4535
log.MMSE	2.5	PL - BNC20	PL	BNC20	-0.002	0.00335	0.5542
log.MMSE	2.5	PL - BNC40	PL	BNC40	-0.00209	0.00414	0.6183
log.MMSE	2.5	PL - BNC80	PL	BNC80	-0.00252	0.00339	0.4644
log.AG	6	BNC20 - BNC120	BNC20	BNC120	0.0133	0.0171	0.4426
log.AG	6	BNC20 - BNC40	BNC20	BNC40	0.0074	0.0143	0.61
log.AG	6	BNC20 - BNC80	BNC20	BNC80	0.02035	0.0148	0.1789
log.AG	6	BNC40 - BNC120	BNC40	BNC120	0.0059	0.0172	0.7339
log.AG	6	BNC40 - BNC80	BNC40	BNC80	0.01295	0.0135	0.345
log.AG	6	BNC80 - BNC120	BNC80	BNC120	-0.00705	0.0177	0.6939
log.AG	6	PL - BNC120	PL	BNC120	-0.01464	0.016	0.3689
log.AG	6	PL - BNC20	PL	BNC20	-0.02794	0.0131	0.0418
log.AG	6	PL - BNC40	PL	BNC40	-0.02054	0.0123	0.1051
log.AG	6	PL - BNC80	PL	BNC80	-0.00759	0.0125	0.5486
log.ALP	6	BNC20 - BNC120	BNC20	BNC120	-0.0221	0.0171	0.2061
log.ALP	6	BNC20 - BNC40	BNC20	BNC40	0.00215	0.014	0.8791
log.ALP	6	BNC20 - BNC80	BNC20	BNC80	-0.00159	0.014	0.9102
log.ALP	6	BNC40 - BNC120	BNC40	BNC120	-0.0243	0.017	0.1647
log.ALP	6	BNC40 - BNC80	BNC40	BNC80	-0.00374	0.0139	0.7898
log.ALP	6	BNC80 - BNC120	BNC80	BNC120	-0.0205	0.017	0.2377
log.ALP	6	PL - BNC120	PL	BNC120	-0.0194	0.0161	0.2374
log.ALP	6	PL - BNC20	PL	BNC20	0.00272	0.0129	0.8345
log.ALP	6	PL - BNC40	PL	BNC40	0.00487	0.0127	0.7048
log.ALP	6	PL - BNC80	PL	BNC80	0.00113	0.0127	0.9301
log.ALT	6	BNC20 - BNC120	BNC20	BNC120	-0.03868	0.036	0.2898
log.ALT	6	BNC20 - BNC40	BNC20	BNC40	0.02841	0.0283	0.322
log.ALT	6	BNC20 - BNC80	BNC20	BNC80	0.04663	0.0284	0.109
log.ALT	6	BNC40 - BNC120	BNC40	BNC120	-0.0671	0.0338	0.0542
log.ALT	6	BNC40 - BNC80	BNC40	BNC80	0.01822	0.0267	0.4994
log.ALT	6	BNC80 - BNC120	BNC80	BNC120	-0.08532	0.0336	0.0154
log.ALT	6	PL - BNC120	PL	BNC120	-0.03578	0.0329	0.284
log.ALT	6	PL - BNC20	PL	BNC20	0.0029	0.0259	0.9114
log.ALT	6	PL - BNC40	PL	BNC40	0.03132	0.0247	0.2117
log.ALT	6	PL - BNC80	PL	BNC80	0.04954	0.0247	0.0523
log.AST	6	BNC20 - BNC120	BNC20	BNC120	-0.040485	0.0442	0.3658
log.AST	6	BNC20 - BNC40	BNC20	BNC40	-0.017647	0.0359	0.6255
log.AST	6	BNC20 - BNC80	BNC20	BNC80	-0.062416	0.0359	0.0902
log.AST	6	BNC40 - BNC120	BNC40	BNC120	-0.022839	0.0439	0.6058
log.AST	6	BNC40 - BNC80	BNC40	BNC80	-0.044769	0.0355	0.2154
log.AST	6	BNC80 - BNC120	BNC80	BNC120	0.02193	0.0437	0.6191
log.AST	6	PL - BNC120	PL	BNC120	0.002101	0.043	0.9613
log.AST	6	PL - BNC20	PL	BNC20	0.042587	0.0336	0.2124
log.AST	6	PL - BNC40	PL	BNC40	0.02494	0.0333	0.4583
log.AST	6	PL - BNC80	PL	BNC80	-0.019829	0.0335	0.5577
log.Alb	6	BNC20 - BNC120	BNC20	BNC120	0.00141	0.0191	0.9415
log.Alb	6	BNC20 - BNC40	BNC20	BNC40	0.00989	0.0142	0.4906
log.Alb	6	BNC20 - BNC80	BNC20	BNC80	0.02898	0.0143	0.0497
log.Alb	6	BNC40 - BNC120	BNC40	BNC120	-0.00848	0.0189	0.6571
log.Alb	6	BNC40 - BNC80	BNC40	BNC80	0.01909	0.0143	0.1888
log.Alb	6	BNC80 - BNC120	BNC80	BNC120	-0.02757	0.0184	0.1424
log.Alb	6	PL - BNC120	PL	BNC120	-0.01124	0.0171	0.5156
log.Alb	6	PL - BNC20	PL	BNC20	-0.01265	0.0134	0.3503
log.Alb	6	PL - BNC40	PL	BNC40	-0.00276	0.0133	0.8365
log.Alb	6	PL - BNC80	PL	BNC80	0.01633	0.0131	0.2191
log.BUN	6	BNC20 - BNC120	BNC20	BNC120	-0.013213	0.0394	0.7395
log.BUN	6	BNC20 - BNC40	BNC20	BNC40	-0.003153	0.032	0.9222
log.BUN	6	BNC20 - BNC80	BNC20	BNC80	-0.0013	0.0327	0.9686
log.BUN	6	BNC40 - BNC120	BNC40	BNC120	-0.01006	0.04	0.803
log.BUN	6	BNC40 - BNC80	BNC40	BNC80	0.001853	0.0321	0.9544
log.BUN	6	BNC80 - BNC120	BNC80	BNC120	-0.011914	0.0411	0.7737
log.BUN	6	PL - BNC120	PL	BNC120	0.007175	0.0369	0.847
log.BUN	6	PL - BNC20	PL	BNC20	0.020388	0.0294	0.4929
log.BUN	6	PL - BNC40	PL	BNC40	0.017235	0.03	0.5699
log.BUN	6	PL - BNC80	PL	BNC80	0.019088	0.0312	0.5457
log.Bil	6	BNC20 - BNC120	BNC20	BNC120	0.02283	0.0857	0.7917
log.Bil	6	BNC20 - BNC40	BNC20	BNC40	-0.03202	0.0708	0.654
log.Bil	6	BNC20 - BNC80	BNC20	BNC80	0.05695	0.07	0.422
log.Bil	6	BNC40 - BNC120	BNC40	BNC120	0.05486	0.0862	0.5293
log.Bil	6	BNC40 - BNC80	BNC40	BNC80	0.08898	0.0708	0.2183
log.Bil	6	BNC80 - BNC120	BNC80	BNC120	-0.03412	0.0857	0.6935
log.Bil	6	PL - BNC120	PL	BNC120	0.06423	0.0822	0.4406
log.Bil	6	PL - BNC20	PL	BNC20	0.0414	0.0657	0.5331
log.Bil	6	PL - BNC40	PL	BNC40	0.00937	0.0664	0.8886
log.Bil	6	PL - BNC80	PL	BNC80	0.09835	0.0657	0.1445
log.CO2	6	BNC20 - BNC120	BNC20	BNC120	-0.014115	0.0135	0.3032
log.CO2	6	BNC20 - BNC40	BNC20	BNC40	0.002879	0.0108	0.7918
log.CO2	6	BNC20 - BNC80	BNC20	BNC80	-0.001052	0.011	0.9245
log.CO2	6	BNC40 - BNC120	BNC40	BNC120	-0.016994	0.0134	0.2149
log.CO2	6	BNC40 - BNC80	BNC40	BNC80	-0.003931	0.0111	0.7251
log.CO2	6	BNC80 - BNC120	BNC80	BNC120	-0.013062	0.014	0.3595
log.CO2	6	PL - BNC120	PL	BNC120	-0.01349	0.0125	0.29
log.CO2	6	PL - BNC20	PL	BNC20	0.000625	0.01	0.9507
log.CO2	6	PL - BNC40	PL	BNC40	0.003504	0.00999	0.7279
log.CO2	6	PL - BNC80	PL	BNC80	-0.000428	0.0106	0.968
log.Ca	6	BNC20 - BNC120	BNC20	BNC120	-0.002982	0.00791	0.7089
log.Ca	6	BNC20 - BNC40	BNC20	BNC40	-0.000184	0.00647	0.9775
log.Ca	6	BNC20 - BNC80	BNC20	BNC80	0.004036	0.00648	0.5385
log.Ca	6	BNC40 - BNC120	BNC40	BNC120	-0.002798	0.0079	0.7258
log.Ca	6	BNC40 - BNC80	BNC40	BNC80	0.00422	0.00655	0.5243
log.Ca	6	BNC80 - BNC120	BNC80	BNC120	-0.007018	0.00797	0.3858
log.Ca	6	PL - BNC120	PL	BNC120	-0.007303	0.00748	0.3372
log.Ca	6	PL - BNC20	PL	BNC20	-0.004321	0.0059	0.4701
log.Ca	6	PL - BNC40	PL	BNC40	-0.004505	0.00594	0.4544
log.Ca	6	PL - BNC80	PL	BNC80	-0.000285	0.00591	0.962
log.Cl	6	BNC20 - BNC120	BNC20	BNC120	-0.00287	0.00491	0.5638
log.Cl	6	BNC20 - BNC40	BNC20	BNC40	-0.00509	0.00397	0.2114
log.Cl	6	BNC20 - BNC80	BNC20	BNC80	-0.00581	0.00402	0.1602
log.Cl	6	BNC40 - BNC120	BNC40	BNC120	0.00222	0.00486	0.6515
log.Cl	6	BNC40 - BNC80	BNC40	BNC80	-0.000715	0.00397	0.8583
log.Cl	6	BNC80 - BNC120	BNC80	BNC120	0.00294	0.00485	0.5497
log.Cl	6	PL - BNC120	PL	BNC120	-0.000331	0.00461	0.9432
log.Cl	6	PL - BNC20	PL	BNC20	0.00254	0.00362	0.4894
log.Cl	6	PL - BNC40	PL	BNC40	-0.00255	0.00362	0.4869
log.Cl	6	PL - BNC80	PL	BNC80	-0.00327	0.00365	0.3786
log.Cr	6	BNC20 - BNC120	BNC20	BNC120	-0.04934	0.0265	0.0731
log.Cr	6	BNC20 - BNC40	BNC20	BNC40	-0.00692	0.0228	0.7633
log.Cr	6	BNC20 - BNC80	BNC20	BNC80	-0.03524	0.0225	0.1286
log.Cr	6	BNC40 - BNC120	BNC40	BNC120	-0.04242	0.0261	0.115
log.Cr	6	BNC40 - BNC80	BNC40	BNC80	-0.02832	0.0212	0.1916
log.Cr	6	BNC80 - BNC120	BNC80	BNC120	-0.01409	0.026	0.5918
log.Cr	6	PL - BNC120	PL	BNC120	-0.03333	0.0246	0.186
log.Cr	6	PL - BNC20	PL	BNC20	0.01601	0.0195	0.4194
log.Cr	6	PL - BNC40	PL	BNC40	0.00909	0.0201	0.6547
log.Cr	6	PL - BNC80	PL	BNC80	-0.01923	0.0199	0.3423
log.DBP	6	BNC20 - BNC120	BNC20	BNC120	0.0396	0.018	0.0359
log.DBP	6	BNC20 - BNC40	BNC20	BNC40	0.0509	0.0144	0.0015
log.DBP	6	BNC20 - BNC80	BNC20	BNC80	0.0397	0.0149	0.0127
log.DBP	6	BNC40 - BNC120	BNC40	BNC120	-0.0113	0.0183	0.542
log.DBP	6	BNC40 - BNC80	BNC40	BNC80	-0.0112	0.0151	0.4644
log.DBP	6	BNC80 - BNC120	BNC80	BNC120	-7.34e-05	0.0183	0.9968
log.DBP	6	PL - BNC120	PL	BNC120	0.00542	0.0172	0.7547
log.DBP	6	PL - BNC20	PL	BNC20	-0.0342	0.0136	0.0181
log.DBP	6	PL - BNC40	PL	BNC40	0.0167	0.0138	0.2362
log.DBP	6	PL - BNC80	PL	BNC80	0.00549	0.0135	0.6871
log.Fib	6	BNC20 - BNC120	BNC20	BNC120	-0.037237	0.029	0.2088
log.Fib	6	BNC20 - BNC40	BNC20	BNC40	0.010247	0.0233	0.6637
log.Fib	6	BNC20 - BNC80	BNC20	BNC80	0.003552	0.0233	0.8797
log.Fib	6	BNC40 - BNC120	BNC40	BNC120	-0.047485	0.0286	0.1074
log.Fib	6	BNC40 - BNC80	BNC40	BNC80	-0.006695	0.0232	0.7748
log.Fib	6	BNC80 - BNC120	BNC80	BNC120	-0.040789	0.0288	0.1667
log.Fib	6	PL - BNC120	PL	BNC120	-0.00878	0.0275	0.7513
log.Fib	6	PL - BNC20	PL	BNC20	0.028457	0.0213	0.1913
log.Fib	6	PL - BNC40	PL	BNC40	0.038705	0.0213	0.0797
log.Fib	6	PL - BNC80	PL	BNC80	0.032009	0.0212	0.1421
log.Glb	6	BNC20 - BNC120	BNC20	BNC120	-0.00834	0.0158	0.6019
log.Glb	6	BNC20 - BNC40	BNC20	BNC40	0.00526	0.0134	0.6976
log.Glb	6	BNC20 - BNC80	BNC20	BNC80	0.00634	0.0137	0.648
log.Glb	6	BNC40 - BNC120	BNC40	BNC120	-0.0136	0.0154	0.3838
log.Glb	6	BNC40 - BNC80	BNC40	BNC80	0.00108	0.0125	0.9321
log.Glb	6	BNC80 - BNC120	BNC80	BNC120	-0.0147	0.0156	0.3539
log.Glb	6	PL - BNC120	PL	BNC120	-0.00632	0.0145	0.6653
log.Glb	6	PL - BNC20	PL	BNC20	0.00202	0.0123	0.8705
log.Glb	6	PL - BNC40	PL	BNC40	0.00728	0.0114	0.529
log.Glb	6	PL - BNC80	PL	BNC80	0.00835	0.0116	0.4759
log.Glu	6	BNC20 - BNC120	BNC20	BNC120	0.06023	0.0377	0.12
log.Glu	6	BNC20 - BNC40	BNC20	BNC40	0.02512	0.0304	0.4157
log.Glu	6	BNC20 - BNC80	BNC20	BNC80	0.0076	0.0309	0.8074
log.Glu	6	BNC40 - BNC120	BNC40	BNC120	0.03511	0.0365	0.3441
log.Glu	6	BNC40 - BNC80	BNC40	BNC80	-0.01752	0.0295	0.5568
log.Glu	6	BNC80 - BNC120	BNC80	BNC120	0.05264	0.0381	0.177
log.Glu	6	PL - BNC120	PL	BNC120	0.04604	0.0337	0.1819
log.Glu	6	PL - BNC20	PL	BNC20	-0.01419	0.0286	0.6233
log.Glu	6	PL - BNC40	PL	BNC40	0.01092	0.0271	0.6897
log.Glu	6	PL - BNC80	PL	BNC80	-0.0066	0.0286	0.819
log.HR	6	BNC20 - BNC120	BNC20	BNC120	0.019013	0.0238	0.4304
log.HR	6	BNC20 - BNC40	BNC20	BNC40	0.005138	0.0198	0.797
log.HR	6	BNC20 - BNC80	BNC20	BNC80	0.014434	0.0194	0.4622
log.HR	6	BNC40 - BNC120	BNC40	BNC120	0.013875	0.0244	0.5741
log.HR	6	BNC40 - BNC80	BNC40	BNC80	0.009296	0.0199	0.6436
log.HR	6	BNC80 - BNC120	BNC80	BNC120	0.004579	0.0243	0.8516
log.HR	6	PL - BNC120	PL	BNC120	0.019559	0.0228	0.3971
log.HR	6	PL - BNC20	PL	BNC20	0.000546	0.0174	0.9753
log.HR	6	PL - BNC40	PL	BNC40	0.005684	0.0181	0.7552
log.HR	6	PL - BNC80	PL	BNC80	0.01498	0.018	0.4103
log.Hct	6	BNC20 - BNC120	BNC20	BNC120	-0.012604	0.00942	0.1917
log.Hct	6	BNC20 - BNC40	BNC20	BNC40	-0.000999	0.0075	0.895
log.Hct	6	BNC20 - BNC80	BNC20	BNC80	0.003347	0.00764	0.6647
log.Hct	6	BNC40 - BNC120	BNC40	BNC120	-0.011606	0.00958	0.2358
log.Hct	6	BNC40 - BNC80	BNC40	BNC80	0.004346	0.00779	0.5812
log.Hct	6	BNC80 - BNC120	BNC80	BNC120	-0.015951	0.00918	0.093
log.Hct	6	PL - BNC120	PL	BNC120	-0.011064	0.00866	0.2117
log.Hct	6	PL - BNC20	PL	BNC20	0.001541	0.00699	0.8272
log.Hct	6	PL - BNC40	PL	BNC40	0.000542	0.00715	0.9401
log.Hct	6	PL - BNC80	PL	BNC80	0.004888	0.00682	0.4797
log.Hgb	6	BNC20 - BNC120	BNC20	BNC120	-0.00601	0.00882	0.5013
log.Hgb	6	BNC20 - BNC40	BNC20	BNC40	0.000503	0.00695	0.9428
log.Hgb	6	BNC20 - BNC80	BNC20	BNC80	0.003243	0.00719	0.6554
log.Hgb	6	BNC40 - BNC120	BNC40	BNC120	-0.006514	0.00878	0.4645
log.Hgb	6	BNC40 - BNC80	BNC40	BNC80	0.00274	0.00715	0.7046
log.Hgb	6	BNC80 - BNC120	BNC80	BNC120	-0.009253	0.00852	0.2866
log.Hgb	6	PL - BNC120	PL	BNC120	-0.00487	0.00804	0.5494
log.Hgb	6	PL - BNC20	PL	BNC20	0.00114	0.0066	0.8641
log.Hgb	6	PL - BNC40	PL	BNC40	0.001643	0.00656	0.8039
log.Hgb	6	PL - BNC80	PL	BNC80	0.004383	0.00634	0.4951
log.INR	6	BNC20 - BNC120	BNC20	BNC120	0.003282	0.0109	0.7657
log.INR	6	BNC20 - BNC40	BNC20	BNC40	0.001955	0.00845	0.8185
log.INR	6	BNC20 - BNC80	BNC20	BNC80	0.004019	0.0085	0.6396
log.INR	6	BNC40 - BNC120	BNC40	BNC120	0.001327	0.0109	0.904
log.INR	6	BNC40 - BNC80	BNC40	BNC80	0.002063	0.00845	0.8087
log.INR	6	BNC80 - BNC120	BNC80	BNC120	-0.000737	0.0112	0.948
log.INR	6	PL - BNC120	PL	BNC120	-0.009516	0.0108	0.3845
log.INR	6	PL - BNC20	PL	BNC20	-0.012798	0.00783	0.1116
log.INR	6	PL - BNC40	PL	BNC40	-0.010842	0.00777	0.1725
log.INR	6	PL - BNC80	PL	BNC80	-0.008779	0.0077	0.2628
log.K	6	BNC20 - BNC120	BNC20	BNC120	-0.014702	0.0151	0.3363
log.K	6	BNC20 - BNC40	BNC20	BNC40	-0.019236	0.0117	0.1077
log.K	6	BNC20 - BNC80	BNC20	BNC80	-0.015439	0.0117	0.1949
log.K	6	BNC40 - BNC120	BNC40	BNC120	0.004534	0.0145	0.7568
log.K	6	BNC40 - BNC80	BNC40	BNC80	0.003798	0.0115	0.7422
log.K	6	BNC80 - BNC120	BNC80	BNC120	0.000736	0.0145	0.9598
log.K	6	PL - BNC120	PL	BNC120	0.019604	0.0136	0.158
log.K	6	PL - BNC20	PL	BNC20	0.034306	0.0109	0.003
log.K	6	PL - BNC40	PL	BNC40	0.01507	0.0105	0.1602
log.K	6	PL - BNC80	PL	BNC80	0.018868	0.0105	0.0805
log.LDH	6	BNC20 - BNC120	BNC20	BNC120	-0.025394	0.0382	0.5093
log.LDH	6	BNC20 - BNC40	BNC20	BNC40	-0.002667	0.0314	0.9327
log.LDH	6	BNC20 - BNC80	BNC20	BNC80	-0.02621	0.0321	0.4187
log.LDH	6	BNC40 - BNC120	BNC40	BNC120	-0.022727	0.0381	0.5536
log.LDH	6	BNC40 - BNC80	BNC40	BNC80	-0.023543	0.0325	0.4734
log.LDH	6	BNC80 - BNC120	BNC80	BNC120	0.000816	0.0383	0.9831
log.LDH	6	PL - BNC120	PL	BNC120	0.026247	0.0367	0.4782
log.LDH	6	PL - BNC20	PL	BNC20	0.051641	0.0296	0.0878
log.LDH	6	PL - BNC40	PL	BNC40	0.048974	0.0286	0.094
log.LDH	6	PL - BNC80	PL	BNC80	0.025431	0.0316	0.4266
log.Mg	6	BNC20 - BNC120	BNC20	BNC120	-0.004689	0.0174	0.7895
log.Mg	6	BNC20 - BNC40	BNC20	BNC40	0.005856	0.0141	0.6804
log.Mg	6	BNC20 - BNC80	BNC20	BNC80	-0.013363	0.0143	0.3596
log.Mg	6	BNC40 - BNC120	BNC40	BNC120	-0.010546	0.0172	0.5446
log.Mg	6	BNC40 - BNC80	BNC40	BNC80	-0.019219	0.0141	0.1836
log.Mg	6	BNC80 - BNC120	BNC80	BNC120	0.008673	0.0171	0.6162
log.Mg	6	PL - BNC120	PL	BNC120	-0.001954	0.0161	0.9045
log.Mg	6	PL - BNC20	PL	BNC20	0.002735	0.0131	0.8358
log.Mg	6	PL - BNC40	PL	BNC40	0.008592	0.0128	0.5088
log.Mg	6	PL - BNC80	PL	BNC80	-0.010627	0.0128	0.4127
log.Na	6	BNC20 - BNC120	BNC20	BNC120	-0.00167	0.00304	0.5874
log.Na	6	BNC20 - BNC40	BNC20	BNC40	0.000609	0.00249	0.8089
log.Na	6	BNC20 - BNC80	BNC20	BNC80	-0.000319	0.00248	0.8987
log.Na	6	BNC40 - BNC120	BNC40	BNC120	-0.00228	0.00307	0.4642
log.Na	6	BNC40 - BNC80	BNC40	BNC80	-0.000928	0.00251	0.7145
log.Na	6	BNC80 - BNC120	BNC80	BNC120	-0.00135	0.00304	0.6598
log.Na	6	PL - BNC120	PL	BNC120	-0.00287	0.00288	0.3279
log.Na	6	PL - BNC20	PL	BNC20	-0.0012	0.00227	0.6012
log.Na	6	PL - BNC40	PL	BNC40	-0.000591	0.00227	0.7966
log.Na	6	PL - BNC80	PL	BNC80	-0.00152	0.00228	0.5107
log.PLT	6	BNC20 - BNC120	BNC20	BNC120	-0.035566	0.0182	0.061
log.PLT	6	BNC20 - BNC40	BNC20	BNC40	0.010194	0.0154	0.5125
log.PLT	6	BNC20 - BNC80	BNC20	BNC80	-0.009498	0.0155	0.5447
log.PLT	6	BNC40 - BNC120	BNC40	BNC120	-0.04576	0.0179	0.0166
log.PLT	6	BNC40 - BNC80	BNC40	BNC80	-0.019692	0.0147	0.1901
log.PLT	6	BNC80 - BNC120	BNC80	BNC120	-0.026068	0.018	0.1589
log.PLT	6	PL - BNC120	PL	BNC120	-0.033546	0.0169	0.0573
log.PLT	6	PL - BNC20	PL	BNC20	0.00202	0.0135	0.8824
log.PLT	6	PL - BNC40	PL	BNC40	0.012214	0.0136	0.3761
log.PLT	6	PL - BNC80	PL	BNC80	-0.007478	0.0137	0.5889
log.PR	6	BNC20 - BNC120	BNC20	BNC120	0.019331	0.0149	0.2058
log.PR	6	BNC20 - BNC40	BNC20	BNC40	0.005784	0.0105	0.587
log.PR	6	BNC20 - BNC80	BNC20	BNC80	0.015748	0.0112	0.1721
log.PR	6	BNC40 - BNC120	BNC40	BNC120	0.013547	0.0149	0.3709
log.PR	6	BNC40 - BNC80	BNC40	BNC80	0.009964	0.0112	0.3799
log.PR	6	BNC80 - BNC120	BNC80	BNC120	0.003583	0.0153	0.8163
log.PR	6	PL - BNC120	PL	BNC120	0.010772	0.0142	0.4562
log.PR	6	PL - BNC20	PL	BNC20	-0.008559	0.00961	0.3811
log.PR	6	PL - BNC40	PL	BNC40	-0.002775	0.00959	0.7747
log.PR	6	PL - BNC80	PL	BNC80	0.007189	0.0103	0.4903
log.PT	6	BNC20 - BNC120	BNC20	BNC120	-0.001285	0.00661	0.8473
log.PT	6	BNC20 - BNC40	BNC20	BNC40	0.000229	0.00543	0.9666
log.PT	6	BNC20 - BNC80	BNC20	BNC80	-0.006896	0.00559	0.2269
log.PT	6	BNC40 - BNC120	BNC40	BNC120	-0.001514	0.0066	0.8201
log.PT	6	BNC40 - BNC80	BNC40	BNC80	-0.007125	0.00576	0.2258
log.PT	6	BNC80 - BNC120	BNC80	BNC120	0.005612	0.00682	0.4173
log.PT	6	PL - BNC120	PL	BNC120	-0.003565	0.00632	0.5768
log.PT	6	PL - BNC20	PL	BNC20	-0.00228	0.005	0.6518
log.PT	6	PL - BNC40	PL	BNC40	-0.002051	0.00511	0.6913
log.PT	6	PL - BNC80	PL	BNC80	-0.009177	0.00497	0.0746
log.PTT	6	BNC20 - BNC120	BNC20	BNC120	-0.009276	0.0237	0.6973
log.PTT	6	BNC20 - BNC40	BNC20	BNC40	-0.017731	0.0195	0.3692
log.PTT	6	BNC20 - BNC80	BNC20	BNC80	0.003943	0.0204	0.8475
log.PTT	6	BNC40 - BNC120	BNC40	BNC120	0.008455	0.0239	0.7256
log.PTT	6	BNC40 - BNC80	BNC40	BNC80	0.021674	0.0212	0.315
log.PTT	6	BNC80 - BNC120	BNC80	BNC120	-0.013219	0.024	0.585
log.PTT	6	PL - BNC120	PL	BNC120	-0.008655	0.0223	0.6999
log.PTT	6	PL - BNC20	PL	BNC20	0.000621	0.018	0.9727
log.PTT	6	PL - BNC40	PL	BNC40	-0.017111	0.0186	0.3641
log.PTT	6	PL - BNC80	PL	BNC80	0.004563	0.0178	0.7996
log.Ph	6	BNC20 - BNC120	BNC20	BNC120	-0.00309	0.0376	0.9351
log.Ph	6	BNC20 - BNC40	BNC20	BNC40	-0.030834	0.0304	0.3188
log.Ph	6	BNC20 - BNC80	BNC20	BNC80	0.007292	0.0333	0.8281
log.Ph	6	BNC40 - BNC120	BNC40	BNC120	0.027744	0.0375	0.4647
log.Ph	6	BNC40 - BNC80	BNC40	BNC80	0.038126	0.0328	0.2551
log.Ph	6	BNC80 - BNC120	BNC80	BNC120	-0.010382	0.0381	0.7873
log.Ph	6	PL - BNC120	PL	BNC120	-0.018455	0.0355	0.6068
log.Ph	6	PL - BNC20	PL	BNC20	-0.015365	0.0278	0.5847
log.Ph	6	PL - BNC40	PL	BNC40	-0.046199	0.0278	0.107
log.Ph	6	PL - BNC80	PL	BNC80	-0.008073	0.0308	0.7948
log.QT	6	BNC20 - BNC120	BNC20	BNC120	-0.011103	0.0132	0.4087
log.QT	6	BNC20 - BNC40	BNC20	BNC40	0.00696	0.00926	0.4591
log.QT	6	BNC20 - BNC80	BNC20	BNC80	-0.00433	0.0098	0.6624
log.QT	6	BNC40 - BNC120	BNC40	BNC120	-0.018064	0.0132	0.1821
log.QT	6	BNC40 - BNC80	BNC40	BNC80	-0.01129	0.00986	0.2624
log.QT	6	BNC80 - BNC120	BNC80	BNC120	-0.006774	0.0138	0.6276
log.QT	6	PL - BNC120	PL	BNC120	-0.005054	0.0129	0.6983
log.QT	6	PL - BNC20	PL	BNC20	0.006049	0.00853	0.4845
log.QT	6	PL - BNC40	PL	BNC40	0.01301	0.00858	0.1416
log.QT	6	PL - BNC80	PL	BNC80	0.00172	0.00895	0.849
log.QTc	6	BNC20 - BNC120	BNC20	BNC120	0.010955	0.0116	0.3543
log.QTc	6	BNC20 - BNC40	BNC20	BNC40	0.004126	0.00765	0.5944
log.QTc	6	BNC20 - BNC80	BNC20	BNC80	0.005965	0.00803	0.4646
log.QTc	6	BNC40 - BNC120	BNC40	BNC120	0.00683	0.0116	0.5614
log.QTc	6	BNC40 - BNC80	BNC40	BNC80	0.00184	0.00803	0.8207
log.QTc	6	BNC80 - BNC120	BNC80	BNC120	0.00499	0.012	0.6809
log.QTc	6	PL - BNC120	PL	BNC120	0.00323	0.0106	0.7637
log.QTc	6	PL - BNC20	PL	BNC20	-0.007725	0.00721	0.2944
log.QTc	6	PL - BNC40	PL	BNC40	-0.0036	0.00721	0.622
log.QTc	6	PL - BNC80	PL	BNC80	-0.00176	0.0077	0.8212
log.RR	6	BNC20 - BNC120	BNC20	BNC120	0.029415	0.0318	0.3663
log.RR	6	BNC20 - BNC40	BNC20	BNC40	0.01009	0.0161	0.54
log.RR	6	BNC20 - BNC80	BNC20	BNC80	-0.045655	0.0445	0.3078
log.RR	6	BNC40 - BNC120	BNC40	BNC120	0.019325	0.032	0.5529
log.RR	6	BNC40 - BNC80	BNC40	BNC80	-0.055745	0.0448	0.2163
log.RR	6	BNC80 - BNC120	BNC80	BNC120	0.07507	0.0533	0.1642
log.RR	6	PL - BNC120	PL	BNC120	0.005416	0.0328	0.8702
log.RR	6	PL - BNC20	PL	BNC20	-0.023998	0.0165	0.1612
log.RR	6	PL - BNC40	PL	BNC40	-0.013909	0.0171	0.4248
log.RR	6	PL - BNC80	PL	BNC80	-0.069654	0.0445	0.1212
log.SBP	6	BNC20 - BNC120	BNC20	BNC120	0.03129	0.0173	0.0803
log.SBP	6	BNC20 - BNC40	BNC20	BNC40	0.04197	0.014	0.0057
log.SBP	6	BNC20 - BNC80	BNC20	BNC80	0.02265	0.0139	0.1155
log.SBP	6	BNC40 - BNC120	BNC40	BNC120	-0.01069	0.0178	0.5524
log.SBP	6	BNC40 - BNC80	BNC40	BNC80	-0.01932	0.0146	0.1939
log.SBP	6	BNC80 - BNC120	BNC80	BNC120	0.00864	0.0176	0.6266
log.SBP	6	PL - BNC120	PL	BNC120	0.00218	0.017	0.8985
log.SBP	6	PL - BNC20	PL	BNC20	-0.02911	0.0128	0.0316
log.SBP	6	PL - BNC40	PL	BNC40	0.01287	0.0131	0.3327
log.SBP	6	PL - BNC80	PL	BNC80	-0.00646	0.0135	0.6362
log.TP	6	BNC20 - BNC120	BNC20	BNC120	-0.00289	0.0108	0.7916
log.TP	6	BNC20 - BNC40	BNC20	BNC40	0.0101	0.00872	0.2566
log.TP	6	BNC20 - BNC80	BNC20	BNC80	0.00989	0.00898	0.2797
log.TP	6	BNC40 - BNC120	BNC40	BNC120	-0.013	0.0102	0.2137
log.TP	6	BNC40 - BNC80	BNC40	BNC80	-0.000192	0.0083	0.9817
log.TP	6	BNC80 - BNC120	BNC80	BNC120	-0.0128	0.0101	0.2142
log.TP	6	PL - BNC120	PL	BNC120	-0.0106	0.00957	0.2792
log.TP	6	PL - BNC20	PL	BNC20	-0.00766	0.00817	0.3563
log.TP	6	PL - BNC40	PL	BNC40	0.00243	0.00753	0.7497
log.TP	6	PL - BNC80	PL	BNC80	0.00223	0.00754	0.7691
log.UrA	6	BNC20 - BNC120	BNC20	BNC120	0.030813	0.0281	0.2825
log.UrA	6	BNC20 - BNC40	BNC20	BNC40	0.030986	0.0237	0.202
log.UrA	6	BNC20 - BNC80	BNC20	BNC80	0.039917	0.0232	0.0976
log.UrA	6	BNC40 - BNC120	BNC40	BNC120	-0.000173	0.0281	0.9951
log.UrA	6	BNC40 - BNC80	BNC40	BNC80	0.008931	0.0223	0.6926
log.UrA	6	BNC80 - BNC120	BNC80	BNC120	-0.009104	0.0274	0.7423
log.UrA	6	PL - BNC120	PL	BNC120	0.006954	0.0256	0.7876
log.UrA	6	PL - BNC20	PL	BNC20	-0.023859	0.0215	0.2764
log.UrA	6	PL - BNC40	PL	BNC40	0.007127	0.0213	0.7407
log.UrA	6	PL - BNC80	PL	BNC80	0.016058	0.0205	0.4405
log.WBC	6	BNC20 - BNC120	BNC20	BNC120	-0.0394	0.0335	0.2487
log.WBC	6	BNC20 - BNC40	BNC20	BNC40	-0.0555	0.0273	0.0506
log.WBC	6	BNC20 - BNC80	BNC20	BNC80	-0.0802	0.0272	0.0061
log.WBC	6	BNC40 - BNC120	BNC40	BNC120	0.0161	0.0339	0.6389
log.WBC	6	BNC40 - BNC80	BNC40	BNC80	-0.0247	0.0272	0.3703
log.WBC	6	BNC80 - BNC120	BNC80	BNC120	0.0408	0.0337	0.2361
log.WBC	6	PL - BNC120	PL	BNC120	-0.0171	0.0315	0.5906
log.WBC	6	PL - BNC20	PL	BNC20	0.0223	0.0248	0.3757
log.WBC	6	PL - BNC40	PL	BNC40	-0.0332	0.0251	0.1963
log.WBC	6	PL - BNC80	PL	BNC80	-0.0579	0.025	0.0274
log.MMSE	6	BNC20 - BNC120	BNC20	BNC120	-0.00157	0.00467	0.739
log.MMSE	6	BNC20 - BNC40	BNC20	BNC40	-5.22e-05	0.00413	0.99
log.MMSE	6	BNC20 - BNC80	BNC20	BNC80	-0.000505	0.00329	0.8791
log.MMSE	6	BNC40 - BNC120	BNC40	BNC120	-0.00152	0.00545	0.7826
log.MMSE	6	BNC40 - BNC80	BNC40	BNC80	-0.000452	0.00419	0.9148
log.MMSE	6	BNC80 - BNC120	BNC80	BNC120	-0.00107	0.00466	0.8208
log.MMSE	6	PL - BNC120	PL	BNC120	-0.00352	0.00473	0.4641
log.MMSE	6	PL - BNC20	PL	BNC20	-0.00194	0.00328	0.5582
log.MMSE	6	PL - BNC40	PL	BNC40	-0.002	0.00406	0.6264
log.MMSE	6	PL - BNC80	PL	BNC80	-0.00245	0.00332	0.4674
log.AG	12	BNC20 - BNC120	BNC20	BNC120	0.01425	0.0168	0.4036
log.AG	12	BNC20 - BNC40	BNC20	BNC40	0.00863	0.0141	0.546
log.AG	12	BNC20 - BNC80	BNC20	BNC80	0.0216	0.0145	0.149
log.AG	12	BNC40 - BNC120	BNC40	BNC120	0.00562	0.0169	0.7422
log.AG	12	BNC40 - BNC80	BNC40	BNC80	0.01298	0.0133	0.3367
log.AG	12	BNC80 - BNC120	BNC80	BNC120	-0.00735	0.0175	0.6773
log.AG	12	PL - BNC120	PL	BNC120	-0.01482	0.0158	0.3562
log.AG	12	PL - BNC20	PL	BNC20	-0.02907	0.0129	0.0325
log.AG	12	PL - BNC40	PL	BNC40	-0.02044	0.0121	0.102
log.AG	12	PL - BNC80	PL	BNC80	-0.00746	0.0123	0.5493
log.ALP	12	BNC20 - BNC120	BNC20	BNC120	-0.0222	0.0168	0.1981
log.ALP	12	BNC20 - BNC40	BNC20	BNC40	0.00297	0.0138	0.8314
log.ALP	12	BNC20 - BNC80	BNC20	BNC80	-0.000456	0.0138	0.9738
log.ALP	12	BNC40 - BNC120	BNC40	BNC120	-0.0252	0.0168	0.1446
log.ALP	12	BNC40 - BNC80	BNC40	BNC80	-0.00342	0.0137	0.8045
log.ALP	12	BNC80 - BNC120	BNC80	BNC120	-0.0218	0.0168	0.2052
log.ALP	12	PL - BNC120	PL	BNC120	-0.0188	0.0158	0.2443
log.ALP	12	PL - BNC20	PL	BNC20	0.00337	0.0127	0.7926
log.ALP	12	PL - BNC40	PL	BNC40	0.00634	0.0125	0.617
log.ALP	12	PL - BNC80	PL	BNC80	0.00292	0.0125	0.8177
log.ALT	12	BNC20 - BNC120	BNC20	BNC120	-0.04071	0.0349	0.2516
log.ALT	12	BNC20 - BNC40	BNC20	BNC40	0.02907	0.0273	0.2949
log.ALT	12	BNC20 - BNC80	BNC20	BNC80	0.04433	0.0274	0.1153
log.ALT	12	BNC40 - BNC120	BNC40	BNC120	-0.06978	0.0326	0.0399
log.ALT	12	BNC40 - BNC80	BNC40	BNC80	0.01526	0.0258	0.5575
log.ALT	12	BNC80 - BNC120	BNC80	BNC120	-0.08504	0.0325	0.0132
log.ALT	12	PL - BNC120	PL	BNC120	-0.03759	0.0319	0.247
log.ALT	12	PL - BNC20	PL	BNC20	0.00312	0.025	0.9014
log.ALT	12	PL - BNC40	PL	BNC40	0.03219	0.0238	0.185
log.ALT	12	PL - BNC80	PL	BNC80	0.04745	0.0239	0.055
log.AST	12	BNC20 - BNC120	BNC20	BNC120	-0.040874	0.0429	0.3477
log.AST	12	BNC20 - BNC40	BNC20	BNC40	-0.017387	0.0348	0.6203
log.AST	12	BNC20 - BNC80	BNC20	BNC80	-0.060113	0.0348	0.0933
log.AST	12	BNC40 - BNC120	BNC40	BNC120	-0.023487	0.0426	0.5849
log.AST	12	BNC40 - BNC80	BNC40	BNC80	-0.042726	0.0344	0.2237
log.AST	12	BNC80 - BNC120	BNC80	BNC120	0.019239	0.0424	0.6533
log.AST	12	PL - BNC120	PL	BNC120	-0.001197	0.0419	0.9774
log.AST	12	PL - BNC20	PL	BNC20	0.039677	0.0326	0.232
log.AST	12	PL - BNC40	PL	BNC40	0.02229	0.0323	0.4954
log.AST	12	PL - BNC80	PL	BNC80	-0.020436	0.0326	0.5348
log.Alb	12	BNC20 - BNC120	BNC20	BNC120	0.00211	0.0185	0.9098
log.Alb	12	BNC20 - BNC40	BNC20	BNC40	0.01105	0.0137	0.424
log.Alb	12	BNC20 - BNC80	BNC20	BNC80	0.02917	0.0138	0.0414
log.Alb	12	BNC40 - BNC120	BNC40	BNC120	-0.00894	0.0183	0.6289
log.Alb	12	BNC40 - BNC80	BNC40	BNC80	0.01812	0.0137	0.1956
log.Alb	12	BNC80 - BNC120	BNC80	BNC120	-0.02706	0.0178	0.1371
log.Alb	12	PL - BNC120	PL	BNC120	-0.01067	0.0165	0.5226
log.Alb	12	PL - BNC20	PL	BNC20	-0.01278	0.0129	0.3289
log.Alb	12	PL - BNC40	PL	BNC40	-0.00173	0.0128	0.8936
log.Alb	12	PL - BNC80	PL	BNC80	0.01639	0.0126	0.201
log.BUN	12	BNC20 - BNC120	BNC20	BNC120	-0.013256	0.0385	0.7333
log.BUN	12	BNC20 - BNC40	BNC20	BNC40	-0.002459	0.0314	0.938
log.BUN	12	BNC20 - BNC80	BNC20	BNC80	-0.00053	0.0321	0.9869
log.BUN	12	BNC40 - BNC120	BNC40	BNC120	-0.010796	0.0392	0.7847
log.BUN	12	BNC40 - BNC80	BNC40	BNC80	0.00193	0.0314	0.9515
log.BUN	12	BNC80 - BNC120	BNC80	BNC120	-0.012726	0.0403	0.7543
log.BUN	12	PL - BNC120	PL	BNC120	0.007367	0.0361	0.8396
log.BUN	12	PL - BNC20	PL	BNC20	0.020622	0.0288	0.479
log.BUN	12	PL - BNC40	PL	BNC40	0.018163	0.0294	0.5414
log.BUN	12	PL - BNC80	PL	BNC80	0.020093	0.0306	0.5173
log.Bil	12	BNC20 - BNC120	BNC20	BNC120	0.02359	0.0839	0.7807
log.Bil	12	BNC20 - BNC40	BNC20	BNC40	-0.0287	0.0693	0.6817
log.Bil	12	BNC20 - BNC80	BNC20	BNC80	0.05835	0.0685	0.4014
log.Bil	12	BNC40 - BNC120	BNC40	BNC120	0.05228	0.0844	0.5405
log.Bil	12	BNC40 - BNC80	BNC40	BNC80	0.08705	0.0693	0.2193
log.Bil	12	BNC80 - BNC120	BNC80	BNC120	-0.03477	0.0839	0.6818
log.Bil	12	PL - BNC120	PL	BNC120	0.05742	0.0805	0.4813
log.Bil	12	PL - BNC20	PL	BNC20	0.03384	0.0643	0.6027
log.Bil	12	PL - BNC40	PL	BNC40	0.00514	0.065	0.9375
log.Bil	12	PL - BNC80	PL	BNC80	0.09219	0.0643	0.1625
log.CO2	12	BNC20 - BNC120	BNC20	BNC120	-0.013866	0.0132	0.3014
log.CO2	12	BNC20 - BNC40	BNC20	BNC40	0.003633	0.0106	0.7333
log.CO2	12	BNC20 - BNC80	BNC20	BNC80	-0.000555	0.0108	0.9593
log.CO2	12	BNC40 - BNC120	BNC40	BNC120	-0.017498	0.0131	0.1926
log.CO2	12	BNC40 - BNC80	BNC40	BNC80	-0.004187	0.0108	0.7018
log.CO2	12	BNC80 - BNC120	BNC80	BNC120	-0.013311	0.0138	0.3411
log.CO2	12	PL - BNC120	PL	BNC120	-0.014194	0.0123	0.2557
log.CO2	12	PL - BNC20	PL	BNC20	-0.000328	0.0098	0.9735
log.CO2	12	PL - BNC40	PL	BNC40	0.003304	0.00976	0.7372
log.CO2	12	PL - BNC80	PL	BNC80	-0.000883	0.0104	0.9327
log.Ca	12	BNC20 - BNC120	BNC20	BNC120	-0.002964	0.0078	0.707
log.Ca	12	BNC20 - BNC40	BNC20	BNC40	0.000361	0.00638	0.9553
log.Ca	12	BNC20 - BNC80	BNC20	BNC80	0.004435	0.0064	0.494
log.Ca	12	BNC40 - BNC120	BNC40	BNC120	-0.003325	0.00779	0.673
log.Ca	12	BNC40 - BNC80	BNC40	BNC80	0.004074	0.00646	0.5337
log.Ca	12	BNC80 - BNC120	BNC80	BNC120	-0.007399	0.00786	0.355
log.Ca	12	PL - BNC120	PL	BNC120	-0.007539	0.00738	0.3161
log.Ca	12	PL - BNC20	PL	BNC20	-0.004575	0.00582	0.4388
log.Ca	12	PL - BNC40	PL	BNC40	-0.004214	0.00586	0.4783
log.Ca	12	PL - BNC80	PL	BNC80	-0.00014	0.00583	0.981
log.Cl	12	BNC20 - BNC120	BNC20	BNC120	-0.00269	0.00487	0.5858
log.Cl	12	BNC20 - BNC40	BNC20	BNC40	-0.00533	0.00394	0.1887
log.Cl	12	BNC20 - BNC80	BNC20	BNC80	-0.00588	0.00399	0.1524
log.Cl	12	BNC40 - BNC120	BNC40	BNC120	0.00264	0.00482	0.5893
log.Cl	12	BNC40 - BNC80	BNC40	BNC80	-0.000556	0.00394	0.8889
log.Cl	12	BNC80 - BNC120	BNC80	BNC120	0.00319	0.00481	0.5126
log.Cl	12	PL - BNC120	PL	BNC120	6.26e-05	0.00457	0.9892
log.Cl	12	PL - BNC20	PL	BNC20	0.00275	0.00359	0.4508
log.Cl	12	PL - BNC40	PL	BNC40	-0.00257	0.00359	0.4798
log.Cl	12	PL - BNC80	PL	BNC80	-0.00313	0.00362	0.3953
log.Cr	12	BNC20 - BNC120	BNC20	BNC120	-0.04769	0.0262	0.0803
log.Cr	12	BNC20 - BNC40	BNC20	BNC40	-0.00646	0.0226	0.7768
log.Cr	12	BNC20 - BNC80	BNC20	BNC80	-0.03523	0.0223	0.126
log.Cr	12	BNC40 - BNC120	BNC40	BNC120	-0.04122	0.0258	0.122
log.Cr	12	BNC40 - BNC80	BNC40	BNC80	-0.02877	0.0209	0.1811
log.Cr	12	BNC80 - BNC120	BNC80	BNC120	-0.01246	0.0257	0.6321
log.Cr	12	PL - BNC120	PL	BNC120	-0.03176	0.0243	0.203
log.Cr	12	PL - BNC20	PL	BNC20	0.01593	0.0193	0.4176
log.Cr	12	PL - BNC40	PL	BNC40	0.00947	0.0199	0.6384
log.Cr	12	PL - BNC80	PL	BNC80	-0.0193	0.0197	0.3365
log.DBP	12	BNC20 - BNC120	BNC20	BNC120	0.0385	0.0177	0.0388
log.DBP	12	BNC20 - BNC40	BNC20	BNC40	0.0511	0.0142	0.0013
log.DBP	12	BNC20 - BNC80	BNC20	BNC80	0.0394	0.0147	0.0125
log.DBP	12	BNC40 - BNC120	BNC40	BNC120	-0.0126	0.018	0.4871
log.DBP	12	BNC40 - BNC80	BNC40	BNC80	-0.0117	0.0149	0.4357
log.DBP	12	BNC80 - BNC120	BNC80	BNC120	-0.000898	0.0179	0.9604
log.DBP	12	PL - BNC120	PL	BNC120	0.00495	0.0169	0.7711
log.DBP	12	PL - BNC20	PL	BNC20	-0.0335	0.0134	0.0192
log.DBP	12	PL - BNC40	PL	BNC40	0.0176	0.0136	0.2054
log.DBP	12	PL - BNC80	PL	BNC80	0.00585	0.0133	0.6622
log.Fib	12	BNC20 - BNC120	BNC20	BNC120	-0.035967	0.0285	0.2178
log.Fib	12	BNC20 - BNC40	BNC20	BNC40	0.009617	0.023	0.6784
log.Fib	12	BNC20 - BNC80	BNC20	BNC80	0.003187	0.0229	0.8902
log.Fib	12	BNC40 - BNC120	BNC40	BNC120	-0.045585	0.0281	0.1164
log.Fib	12	BNC40 - BNC80	BNC40	BNC80	-0.00643	0.0228	0.7801
log.Fib	12	BNC80 - BNC120	BNC80	BNC120	-0.039154	0.0283	0.1776
log.Fib	12	PL - BNC120	PL	BNC120	-0.008585	0.027	0.753
log.Fib	12	PL - BNC20	PL	BNC20	0.027383	0.0209	0.2014
log.Fib	12	PL - BNC40	PL	BNC40	0.037	0.021	0.0887
log.Fib	12	PL - BNC80	PL	BNC80	0.03057	0.0209	0.1542
log.Glb	12	BNC20 - BNC120	BNC20	BNC120	-0.00871	0.0156	0.5801
log.Glb	12	BNC20 - BNC40	BNC20	BNC40	0.00479	0.0132	0.7196
log.Glb	12	BNC20 - BNC80	BNC20	BNC80	0.00582	0.0135	0.6705
log.Glb	12	BNC40 - BNC120	BNC40	BNC120	-0.0135	0.0151	0.3802
log.Glb	12	BNC40 - BNC80	BNC40	BNC80	0.00103	0.0123	0.9338
log.Glb	12	BNC80 - BNC120	BNC80	BNC120	-0.0145	0.0153	0.3517
log.Glb	12	PL - BNC120	PL	BNC120	-0.00552	0.0142	0.7008
log.Glb	12	PL - BNC20	PL	BNC20	0.00319	0.0121	0.7939
log.Glb	12	PL - BNC40	PL	BNC40	0.00798	0.0112	0.484
log.Glb	12	PL - BNC80	PL	BNC80	0.00901	0.0114	0.4358
log.Glu	12	BNC20 - BNC120	BNC20	BNC120	0.05822	0.0369	0.1256
log.Glu	12	BNC20 - BNC40	BNC20	BNC40	0.02568	0.0298	0.3958
log.Glu	12	BNC20 - BNC80	BNC20	BNC80	0.00689	0.0302	0.8215
log.Glu	12	BNC40 - BNC120	BNC40	BNC120	0.03253	0.0358	0.371
log.Glu	12	BNC40 - BNC80	BNC40	BNC80	-0.01879	0.0289	0.5204
log.Glu	12	BNC80 - BNC120	BNC80	BNC120	0.05133	0.0373	0.1804
log.Glu	12	PL - BNC120	PL	BNC120	0.04416	0.033	0.1912
log.Glu	12	PL - BNC20	PL	BNC20	-0.01405	0.028	0.6197
log.Glu	12	PL - BNC40	PL	BNC40	0.01163	0.0265	0.6645
log.Glu	12	PL - BNC80	PL	BNC80	-0.00716	0.028	0.8003
log.HR	12	BNC20 - BNC120	BNC20	BNC120	0.019886	0.0234	0.4021
log.HR	12	BNC20 - BNC40	BNC20	BNC40	0.007379	0.0195	0.7078
log.HR	12	BNC20 - BNC80	BNC20	BNC80	0.015435	0.019	0.425
log.HR	12	BNC40 - BNC120	BNC40	BNC120	0.012507	0.024	0.6057
log.HR	12	BNC40 - BNC80	BNC40	BNC80	0.008056	0.0195	0.6829
log.HR	12	BNC80 - BNC120	BNC80	BNC120	0.004451	0.0238	0.853
log.HR	12	PL - BNC120	PL	BNC120	0.018606	0.0224	0.412
log.HR	12	PL - BNC20	PL	BNC20	-0.00128	0.0172	0.9411
log.HR	12	PL - BNC40	PL	BNC40	0.006098	0.0177	0.7334
log.HR	12	PL - BNC80	PL	BNC80	0.014154	0.0176	0.4281
log.Hct	12	BNC20 - BNC120	BNC20	BNC120	-0.012439	0.00931	0.1928
log.Hct	12	BNC20 - BNC40	BNC20	BNC40	-0.000506	0.00741	0.9461
log.Hct	12	BNC20 - BNC80	BNC20	BNC80	0.00389	0.00755	0.6107
log.Hct	12	BNC40 - BNC120	BNC40	BNC120	-0.011933	0.00947	0.2186
log.Hct	12	BNC40 - BNC80	BNC40	BNC80	0.004396	0.0077	0.5727
log.Hct	12	BNC80 - BNC120	BNC80	BNC120	-0.016329	0.00906	0.0828
log.Hct	12	PL - BNC120	PL	BNC120	-0.010969	0.00855	0.2106
log.Hct	12	PL - BNC20	PL	BNC20	0.00147	0.00691	0.8331
log.Hct	12	PL - BNC40	PL	BNC40	0.000964	0.00707	0.8925
log.Hct	12	PL - BNC80	PL	BNC80	0.00536	0.00674	0.4334
log.Hgb	12	BNC20 - BNC120	BNC20	BNC120	-0.005921	0.00871	0.5026
log.Hgb	12	BNC20 - BNC40	BNC20	BNC40	0.000845	0.00686	0.9028
log.Hgb	12	BNC20 - BNC80	BNC20	BNC80	0.003533	0.0071	0.6228
log.Hgb	12	BNC40 - BNC120	BNC40	BNC120	-0.006766	0.00867	0.4422
log.Hgb	12	BNC40 - BNC80	BNC40	BNC80	0.002688	0.00706	0.7065
log.Hgb	12	BNC80 - BNC120	BNC80	BNC120	-0.009454	0.00841	0.2707
log.Hgb	12	PL - BNC120	PL	BNC120	-0.004705	0.00793	0.5579
log.Hgb	12	PL - BNC20	PL	BNC20	0.001215	0.00652	0.8534
log.Hgb	12	PL - BNC40	PL	BNC40	0.00206	0.00647	0.7527
log.Hgb	12	PL - BNC80	PL	BNC80	0.004748	0.00626	0.4545
log.INR	12	BNC20 - BNC120	BNC20	BNC120	0.003985	0.0107	0.7125
log.INR	12	BNC20 - BNC40	BNC20	BNC40	0.002128	0.00827	0.7988
log.INR	12	BNC20 - BNC80	BNC20	BNC80	0.003843	0.00832	0.6476
log.INR	12	BNC40 - BNC120	BNC40	BNC120	0.001857	0.0107	0.8635
log.INR	12	BNC40 - BNC80	BNC40	BNC80	0.001715	0.00827	0.8372
log.INR	12	BNC80 - BNC120	BNC80	BNC120	0.000142	0.011	0.9898
log.INR	12	PL - BNC120	PL	BNC120	-0.008792	0.0106	0.4135
log.INR	12	PL - BNC20	PL	BNC20	-0.012777	0.00766	0.1058
log.INR	12	PL - BNC40	PL	BNC40	-0.010649	0.00761	0.172
log.INR	12	PL - BNC80	PL	BNC80	-0.008934	0.00754	0.2454
log.K	12	BNC20 - BNC120	BNC20	BNC120	-0.014464	0.0146	0.3291
log.K	12	BNC20 - BNC40	BNC20	BNC40	-0.017611	0.0113	0.1269
log.K	12	BNC20 - BNC80	BNC20	BNC80	-0.01432	0.0113	0.2127
log.K	12	BNC40 - BNC120	BNC40	BNC120	0.003147	0.014	0.824
log.K	12	BNC40 - BNC80	BNC40	BNC80	0.003291	0.011	0.7674
log.K	12	BNC80 - BNC120	BNC80	BNC120	-0.000144	0.014	0.9918
log.K	12	PL - BNC120	PL	BNC120	0.018797	0.0131	0.1616
log.K	12	PL - BNC20	PL	BNC20	0.033261	0.0105	0.0031
log.K	12	PL - BNC40	PL	BNC40	0.01565	0.0101	0.1319
log.K	12	PL - BNC80	PL	BNC80	0.018941	0.0101	0.07
log.LDH	12	BNC20 - BNC120	BNC20	BNC120	-0.024842	0.0366	0.502
log.LDH	12	BNC20 - BNC40	BNC20	BNC40	-0.001661	0.0302	0.9564
log.LDH	12	BNC20 - BNC80	BNC20	BNC80	-0.023794	0.0309	0.446
log.LDH	12	BNC40 - BNC120	BNC40	BNC120	-0.023181	0.0366	0.53
log.LDH	12	BNC40 - BNC80	BNC40	BNC80	-0.022133	0.0314	0.4851
log.LDH	12	BNC80 - BNC120	BNC80	BNC120	-0.001048	0.0368	0.9774
log.LDH	12	PL - BNC120	PL	BNC120	0.024899	0.0353	0.4852
log.LDH	12	PL - BNC20	PL	BNC20	0.049741	0.0285	0.0887
log.LDH	12	PL - BNC40	PL	BNC40	0.04808	0.0275	0.0885
log.LDH	12	PL - BNC80	PL	BNC80	0.025947	0.0307	0.4035
log.Mg	12	BNC20 - BNC120	BNC20	BNC120	-0.004884	0.0172	0.7789
log.Mg	12	BNC20 - BNC40	BNC20	BNC40	0.005863	0.0139	0.6772
log.Mg	12	BNC20 - BNC80	BNC20	BNC80	-0.012738	0.0142	0.3779
log.Mg	12	BNC40 - BNC120	BNC40	BNC120	-0.010747	0.017	0.5333
log.Mg	12	BNC40 - BNC80	BNC40	BNC80	-0.0186	0.0139	0.1938
log.Mg	12	BNC80 - BNC120	BNC80	BNC120	0.007853	0.0169	0.6467
log.Mg	12	PL - BNC120	PL	BNC120	-0.002708	0.016	0.8668
log.Mg	12	PL - BNC20	PL	BNC20	0.002177	0.0129	0.8677
log.Mg	12	PL - BNC40	PL	BNC40	0.008039	0.0127	0.5324
log.Mg	12	PL - BNC80	PL	BNC80	-0.010561	0.0126	0.4112
log.Na	12	BNC20 - BNC120	BNC20	BNC120	-0.00145	0.00302	0.6344
log.Na	12	BNC20 - BNC40	BNC20	BNC40	0.000388	0.00247	0.8763
log.Na	12	BNC20 - BNC80	BNC20	BNC80	-0.000334	0.00246	0.8932
log.Na	12	BNC40 - BNC120	BNC40	BNC120	-0.00184	0.00304	0.5508
log.Na	12	BNC40 - BNC80	BNC40	BNC80	-0.000722	0.00249	0.774
log.Na	12	BNC80 - BNC120	BNC80	BNC120	-0.00112	0.00301	0.7134
log.Na	12	PL - BNC120	PL	BNC120	-0.00258	0.00286	0.3742
log.Na	12	PL - BNC20	PL	BNC20	-0.00113	0.00225	0.6193
log.Na	12	PL - BNC40	PL	BNC40	-0.000742	0.00225	0.7443
log.Na	12	PL - BNC80	PL	BNC80	-0.00146	0.00226	0.5225
log.PLT	12	BNC20 - BNC120	BNC20	BNC120	-0.034369	0.018	0.0673
log.PLT	12	BNC20 - BNC40	BNC20	BNC40	0.01112	0.0152	0.4711
log.PLT	12	BNC20 - BNC80	BNC20	BNC80	-0.00873	0.0153	0.5738
log.PLT	12	BNC40 - BNC120	BNC40	BNC120	-0.04549	0.0178	0.0164
log.PLT	12	BNC40 - BNC80	BNC40	BNC80	-0.01985	0.0145	0.1824
log.PLT	12	BNC80 - BNC120	BNC80	BNC120	-0.025639	0.0178	0.1616
log.PLT	12	PL - BNC120	PL	BNC120	-0.033476	0.0167	0.0556
log.PLT	12	PL - BNC20	PL	BNC20	0.000893	0.0134	0.9473
log.PLT	12	PL - BNC40	PL	BNC40	0.012014	0.0134	0.3791
log.PLT	12	PL - BNC80	PL	BNC80	-0.007837	0.0135	0.5672
log.PR	12	BNC20 - BNC120	BNC20	BNC120	0.018692	0.0147	0.2157
log.PR	12	BNC20 - BNC40	BNC20	BNC40	0.005588	0.0104	0.5954
log.PR	12	BNC20 - BNC80	BNC20	BNC80	0.016398	0.0111	0.1515
log.PR	12	BNC40 - BNC120	BNC40	BNC120	0.013104	0.0147	0.3811
log.PR	12	BNC40 - BNC80	BNC40	BNC80	0.010811	0.011	0.336
log.PR	12	BNC80 - BNC120	BNC80	BNC120	0.002293	0.0151	0.8804
log.PR	12	PL - BNC120	PL	BNC120	0.010235	0.0141	0.4736
log.PR	12	PL - BNC20	PL	BNC20	-0.008457	0.00949	0.3814
log.PR	12	PL - BNC40	PL	BNC40	-0.002869	0.00948	0.7646
log.PR	12	PL - BNC80	PL	BNC80	0.007941	0.0101	0.4414
log.PT	12	BNC20 - BNC120	BNC20	BNC120	-0.001037	0.00651	0.8746
log.PT	12	BNC20 - BNC40	BNC20	BNC40	0.000591	0.00535	0.9128
log.PT	12	BNC20 - BNC80	BNC20	BNC80	-0.006956	0.00551	0.2171
log.PT	12	BNC40 - BNC120	BNC40	BNC120	-0.001628	0.0065	0.8039
log.PT	12	BNC40 - BNC80	BNC40	BNC80	-0.007547	0.00568	0.1949
log.PT	12	BNC80 - BNC120	BNC80	BNC120	0.005919	0.00672	0.3862
log.PT	12	PL - BNC120	PL	BNC120	-0.003529	0.00622	0.5751
log.PT	12	PL - BNC20	PL	BNC20	-0.002492	0.00493	0.6169
log.PT	12	PL - BNC40	PL	BNC40	-0.001901	0.00504	0.7089
log.PT	12	PL - BNC80	PL	BNC80	-0.009448	0.00489	0.0636
log.PTT	12	BNC20 - BNC120	BNC20	BNC120	-0.009424	0.023	0.6841
log.PTT	12	BNC20 - BNC40	BNC20	BNC40	-0.016786	0.0189	0.3817
log.PTT	12	BNC20 - BNC80	BNC20	BNC80	0.004257	0.0198	0.8311
log.PTT	12	BNC40 - BNC120	BNC40	BNC120	0.007362	0.0232	0.7531
log.PTT	12	BNC40 - BNC80	BNC40	BNC80	0.021043	0.0207	0.318
log.PTT	12	BNC80 - BNC120	BNC80	BNC120	-0.013681	0.0233	0.561
log.PTT	12	PL - BNC120	PL	BNC120	-0.008929	0.0216	0.6822
log.PTT	12	PL - BNC20	PL	BNC20	0.000494	0.0175	0.9777
log.PTT	12	PL - BNC40	PL	BNC40	-0.016291	0.0181	0.375
log.PTT	12	PL - BNC80	PL	BNC80	0.004752	0.0173	0.7856
log.Ph	12	BNC20 - BNC120	BNC20	BNC120	-0.003504	0.037	0.9252
log.Ph	12	BNC20 - BNC40	BNC20	BNC40	-0.029997	0.0299	0.3242
log.Ph	12	BNC20 - BNC80	BNC20	BNC80	0.007902	0.0328	0.8115
log.Ph	12	BNC40 - BNC120	BNC40	BNC120	0.026493	0.0368	0.4778
log.Ph	12	BNC40 - BNC80	BNC40	BNC80	0.037899	0.0324	0.2515
log.Ph	12	BNC80 - BNC120	BNC80	BNC120	-0.011406	0.0375	0.7633
log.Ph	12	PL - BNC120	PL	BNC120	-0.017961	0.0349	0.6106
log.Ph	12	PL - BNC20	PL	BNC20	-0.014457	0.0273	0.601
log.Ph	12	PL - BNC40	PL	BNC40	-0.044454	0.0273	0.1149
log.Ph	12	PL - BNC80	PL	BNC80	-0.006555	0.0303	0.8304
log.QT	12	BNC20 - BNC120	BNC20	BNC120	-0.011271	0.013	0.3959
log.QT	12	BNC20 - BNC40	BNC20	BNC40	0.006674	0.00914	0.472
log.QT	12	BNC20 - BNC80	BNC20	BNC80	-0.004244	0.00967	0.6647
log.QT	12	BNC40 - BNC120	BNC40	BNC120	-0.017945	0.013	0.1799
log.QT	12	BNC40 - BNC80	BNC40	BNC80	-0.010918	0.00973	0.2725
log.QT	12	BNC80 - BNC120	BNC80	BNC120	-0.007027	0.0136	0.6105
log.QT	12	PL - BNC120	PL	BNC120	-0.005233	0.0127	0.6845
log.QT	12	PL - BNC20	PL	BNC20	0.006038	0.00842	0.4799
log.QT	12	PL - BNC40	PL	BNC40	0.012712	0.00847	0.146
log.QT	12	PL - BNC80	PL	BNC80	0.001794	0.00882	0.8405
log.QTc	12	BNC20 - BNC120	BNC20	BNC120	0.010798	0.0115	0.3585
log.QTc	12	BNC20 - BNC40	BNC20	BNC40	0.004231	0.00759	0.5827
log.QTc	12	BNC20 - BNC80	BNC20	BNC80	0.005594	0.00797	0.4899
log.QTc	12	BNC40 - BNC120	BNC40	BNC120	0.006568	0.0115	0.5743
log.QTc	12	BNC40 - BNC80	BNC40	BNC80	0.001363	0.00797	0.8658
log.QTc	12	BNC80 - BNC120	BNC80	BNC120	0.005205	0.0119	0.6664
log.QTc	12	PL - BNC120	PL	BNC120	0.00306	0.0106	0.7745
log.QTc	12	PL - BNC20	PL	BNC20	-0.007738	0.00716	0.2909
log.QTc	12	PL - BNC40	PL	BNC40	-0.003507	0.00716	0.6288
log.QTc	12	PL - BNC80	PL	BNC80	-0.002144	0.00765	0.7818
log.RR	12	BNC20 - BNC120	BNC20	BNC120	0.029422	0.0314	0.361
log.RR	12	BNC20 - BNC40	BNC20	BNC40	0.010355	0.0159	0.5251
log.RR	12	BNC20 - BNC80	BNC20	BNC80	-0.042832	0.043	0.322
log.RR	12	BNC40 - BNC120	BNC40	BNC120	0.019068	0.0316	0.5535
log.RR	12	BNC40 - BNC80	BNC40	BNC80	-0.053186	0.0433	0.2219
log.RR	12	BNC80 - BNC120	BNC80	BNC120	0.072254	0.0519	0.1687
log.RR	12	PL - BNC120	PL	BNC120	0.005026	0.0323	0.8779
log.RR	12	PL - BNC20	PL	BNC20	-0.024397	0.0163	0.1497
log.RR	12	PL - BNC40	PL	BNC40	-0.014042	0.0168	0.4125
log.RR	12	PL - BNC80	PL	BNC80	-0.067228	0.043	0.1214
log.SBP	12	BNC20 - BNC120	BNC20	BNC120	0.03063	0.017	0.0828
log.SBP	12	BNC20 - BNC40	BNC20	BNC40	0.04132	0.0138	0.006
log.SBP	12	BNC20 - BNC80	BNC20	BNC80	0.02286	0.0137	0.1082
log.SBP	12	BNC40 - BNC120	BNC40	BNC120	-0.01069	0.0175	0.5463
log.SBP	12	BNC40 - BNC80	BNC40	BNC80	-0.01846	0.0143	0.2076
log.SBP	12	BNC80 - BNC120	BNC80	BNC120	0.00778	0.0173	0.6563
log.SBP	12	PL - BNC120	PL	BNC120	0.00249	0.0167	0.8826
log.SBP	12	PL - BNC20	PL	BNC20	-0.02814	0.0126	0.0354
log.SBP	12	PL - BNC40	PL	BNC40	0.01318	0.0129	0.3144
log.SBP	12	PL - BNC80	PL	BNC80	-0.00529	0.0133	0.6942
log.TP	12	BNC20 - BNC120	BNC20	BNC120	-0.00279	0.0107	0.7954
log.TP	12	BNC20 - BNC40	BNC20	BNC40	0.0104	0.00856	0.2341
log.TP	12	BNC20 - BNC80	BNC20	BNC80	0.01	0.00883	0.2652
log.TP	12	BNC40 - BNC120	BNC40	BNC120	-0.0132	0.01	0.1987
log.TP	12	BNC40 - BNC80	BNC40	BNC80	-0.000371	0.00815	0.964
log.TP	12	BNC80 - BNC120	BNC80	BNC120	-0.0128	0.00988	0.205
log.TP	12	PL - BNC120	PL	BNC120	-0.00987	0.0094	0.3025
log.TP	12	PL - BNC20	PL	BNC20	-0.00708	0.00803	0.3853
log.TP	12	PL - BNC40	PL	BNC40	0.00333	0.00739	0.6559
log.TP	12	PL - BNC80	PL	BNC80	0.00296	0.0074	0.6923
log.UrA	12	BNC20 - BNC120	BNC20	BNC120	0.029773	0.0278	0.2944
log.UrA	12	BNC20 - BNC40	BNC20	BNC40	0.031385	0.0235	0.1928
log.UrA	12	BNC20 - BNC80	BNC20	BNC80	0.039294	0.023	0.0999
log.UrA	12	BNC40 - BNC120	BNC40	BNC120	-0.001611	0.0278	0.9543
log.UrA	12	BNC40 - BNC80	BNC40	BNC80	0.007909	0.0221	0.7237
log.UrA	12	BNC80 - BNC120	BNC80	BNC120	-0.00952	0.0271	0.7285
log.UrA	12	PL - BNC120	PL	BNC120	0.004293	0.0253	0.8666
log.UrA	12	PL - BNC20	PL	BNC20	-0.02548	0.0213	0.2417
log.UrA	12	PL - BNC40	PL	BNC40	0.005904	0.0211	0.7821
log.UrA	12	PL - BNC80	PL	BNC80	0.013813	0.0203	0.5025
log.WBC	12	BNC20 - BNC120	BNC20	BNC120	-0.039	0.033	0.2468
log.WBC	12	BNC20 - BNC40	BNC20	BNC40	-0.0543	0.0268	0.0525
log.WBC	12	BNC20 - BNC80	BNC20	BNC80	-0.0798	0.0267	0.0058
log.WBC	12	BNC40 - BNC120	BNC40	BNC120	0.0153	0.0334	0.6509
log.WBC	12	BNC40 - BNC80	BNC40	BNC80	-0.0255	0.0267	0.3477
log.WBC	12	BNC80 - BNC120	BNC80	BNC120	0.0408	0.0332	0.2293
log.WBC	12	PL - BNC120	PL	BNC120	-0.016	0.031	0.6093
log.WBC	12	PL - BNC20	PL	BNC20	0.023	0.0244	0.3541
log.WBC	12	PL - BNC40	PL	BNC40	-0.0313	0.0247	0.2161
log.WBC	12	PL - BNC80	PL	BNC80	-0.0568	0.0246	0.0283
log.MMSE	12	BNC20 - BNC120	BNC20	BNC120	-0.00141	0.00451	0.7576
log.MMSE	12	BNC20 - BNC40	BNC20	BNC40	-2.76e-06	0.004	0.9995
log.MMSE	12	BNC20 - BNC80	BNC20	BNC80	-0.000494	0.00318	0.8778
log.MMSE	12	BNC40 - BNC120	BNC40	BNC120	-0.00141	0.00528	0.7924
log.MMSE	12	BNC40 - BNC80	BNC40	BNC80	-0.000491	0.00406	0.9047
log.MMSE	12	BNC80 - BNC120	BNC80	BNC120	-0.000915	0.00451	0.8408
log.MMSE	12	PL - BNC120	PL	BNC120	-0.00325	0.00458	0.4849
log.MMSE	12	PL - BNC20	PL	BNC20	-0.00184	0.00317	0.5668
log.MMSE	12	PL - BNC40	PL	BNC40	-0.00184	0.00392	0.6425
log.MMSE	12	PL - BNC80	PL	BNC80	-0.00234	0.00321	0.4744
log.DBP	24	BNC20 - BNC120	BNC20	BNC120	0.0362	0.0173	0.047
log.DBP	24	BNC20 - BNC40	BNC20	BNC40	0.0515	0.0139	0.0011
log.DBP	24	BNC20 - BNC80	BNC20	BNC80	0.0387	0.0144	0.0126
log.DBP	24	BNC40 - BNC120	BNC40	BNC120	-0.0154	0.0175	0.387
log.DBP	24	BNC40 - BNC80	BNC40	BNC80	-0.0128	0.0145	0.3835
log.DBP	24	BNC80 - BNC120	BNC80	BNC120	-0.00255	0.0175	0.8851
log.DBP	24	PL - BNC120	PL	BNC120	0.00403	0.0164	0.808
log.DBP	24	PL - BNC20	PL	BNC20	-0.0321	0.0131	0.0224
log.DBP	24	PL - BNC40	PL	BNC40	0.0194	0.0132	0.1547
log.DBP	24	PL - BNC80	PL	BNC80	0.00658	0.0129	0.6147
log.HR	24	BNC20 - BNC120	BNC20	BNC120	0.021632	0.0228	0.3515
log.HR	24	BNC20 - BNC40	BNC20	BNC40	0.01186	0.019	0.5394
log.HR	24	BNC20 - BNC80	BNC20	BNC80	0.017436	0.0186	0.3582
log.HR	24	BNC40 - BNC120	BNC40	BNC120	0.009772	0.0233	0.6783
log.HR	24	BNC40 - BNC80	BNC40	BNC80	0.005576	0.019	0.7711
log.HR	24	BNC80 - BNC120	BNC80	BNC120	0.004196	0.0231	0.8575
log.HR	24	PL - BNC120	PL	BNC120	0.0167	0.0217	0.449
log.HR	24	PL - BNC20	PL	BNC20	-0.004933	0.0168	0.7719
log.HR	24	PL - BNC40	PL	BNC40	0.006927	0.0173	0.6912
log.HR	24	PL - BNC80	PL	BNC80	0.012504	0.0171	0.4719
log.PR	24	BNC20 - BNC120	BNC20	BNC120	0.017414	0.0144	0.2403
log.PR	24	BNC20 - BNC40	BNC20	BNC40	0.005194	0.0102	0.6153
log.PR	24	BNC20 - BNC80	BNC20	BNC80	0.0177	0.0109	0.1175
log.PR	24	BNC40 - BNC120	BNC40	BNC120	0.012219	0.0144	0.4057
log.PR	24	BNC40 - BNC80	BNC40	BNC80	0.012505	0.0108	0.2598
log.PR	24	BNC80 - BNC120	BNC80	BNC120	-0.000286	0.0148	0.9848
log.PR	24	PL - BNC120	PL	BNC120	0.009162	0.0138	0.5136
log.PR	24	PL - BNC20	PL	BNC20	-0.008252	0.00932	0.3849
log.PR	24	PL - BNC40	PL	BNC40	-0.003058	0.0093	0.7454
log.PR	24	PL - BNC80	PL	BNC80	0.009447	0.00997	0.3532
log.QT	24	BNC20 - BNC120	BNC20	BNC120	-0.011607	0.0128	0.3737
log.QT	24	BNC20 - BNC40	BNC20	BNC40	0.006102	0.00896	0.5025
log.QT	24	BNC20 - BNC80	BNC20	BNC80	-0.004073	0.00949	0.6716
log.QT	24	BNC40 - BNC120	BNC40	BNC120	-0.017708	0.0127	0.1781
log.QT	24	BNC40 - BNC80	BNC40	BNC80	-0.010175	0.00954	0.2973
log.QT	24	BNC80 - BNC120	BNC80	BNC120	-0.007533	0.0134	0.5784
log.QT	24	PL - BNC120	PL	BNC120	-0.00559	0.0125	0.6587
log.QT	24	PL - BNC20	PL	BNC20	0.006017	0.00825	0.4734
log.QT	24	PL - BNC40	PL	BNC40	0.012118	0.00831	0.1582
log.QT	24	PL - BNC80	PL	BNC80	0.001943	0.00865	0.8242
log.QTc	24	BNC20 - BNC120	BNC20	BNC120	0.010484	0.0114	0.3687
log.QTc	24	BNC20 - BNC40	BNC20	BNC40	0.004442	0.00752	0.5605
log.QTc	24	BNC20 - BNC80	BNC20	BNC80	0.004851	0.00789	0.5451
log.QTc	24	BNC40 - BNC120	BNC40	BNC120	0.006043	0.0114	0.6021
log.QTc	24	BNC40 - BNC80	BNC40	BNC80	0.000409	0.00789	0.9591
log.QTc	24	BNC80 - BNC120	BNC80	BNC120	0.005634	0.0118	0.6382
log.QTc	24	PL - BNC120	PL	BNC120	0.00272	0.0105	0.7971
log.QTc	24	PL - BNC20	PL	BNC20	-0.007764	0.00709	0.2854
log.QTc	24	PL - BNC40	PL	BNC40	-0.003322	0.00709	0.644
log.QTc	24	PL - BNC80	PL	BNC80	-0.002913	0.00758	0.7045
log.RR	24	BNC20 - BNC120	BNC20	BNC120	0.029437	0.0308	0.3526
log.RR	24	BNC20 - BNC40	BNC20	BNC40	0.010884	0.0157	0.4986
log.RR	24	BNC20 - BNC80	BNC20	BNC80	-0.037185	0.0401	0.3558
log.RR	24	BNC40 - BNC120	BNC40	BNC120	0.018553	0.031	0.557
log.RR	24	BNC40 - BNC80	BNC40	BNC80	-0.048069	0.0403	0.2357
log.RR	24	BNC80 - BNC120	BNC80	BNC120	0.066622	0.049	0.1799
log.RR	24	PL - BNC120	PL	BNC120	0.004244	0.0316	0.8946
log.RR	24	PL - BNC20	PL	BNC20	-0.025193	0.0159	0.1298
log.RR	24	PL - BNC40	PL	BNC40	-0.014309	0.0163	0.3911
log.RR	24	PL - BNC80	PL	BNC80	-0.062378	0.04	0.1222
log.SBP	24	BNC20 - BNC120	BNC20	BNC120	0.02932	0.0166	0.0905
log.SBP	24	BNC20 - BNC40	BNC20	BNC40	0.04001	0.0135	0.0069
log.SBP	24	BNC20 - BNC80	BNC20	BNC80	0.02327	0.0135	0.0969
log.SBP	24	BNC40 - BNC120	BNC40	BNC120	-0.01069	0.0171	0.5371
log.SBP	24	BNC40 - BNC80	BNC40	BNC80	-0.01674	0.014	0.242
log.SBP	24	BNC80 - BNC120	BNC80	BNC120	0.00605	0.0169	0.7228
log.SBP	24	PL - BNC120	PL	BNC120	0.0031	0.0163	0.8508
log.SBP	24	PL - BNC20	PL	BNC20	-0.02622	0.0124	0.046
log.SBP	24	PL - BNC40	PL	BNC40	0.01379	0.0126	0.2825
log.SBP	24	PL - BNC80	PL	BNC80	-0.00295	0.013	0.8228
log.AG	32	BNC20 - BNC120	BNC20	BNC120	0.01743	0.0162	0.2925
log.AG	32	BNC20 - BNC40	BNC20	BNC40	0.01274	0.0136	0.3591
log.AG	32	BNC20 - BNC80	BNC20	BNC80	0.0258	0.0141	0.0792
log.AG	32	BNC40 - BNC120	BNC40	BNC120	0.0047	0.0163	0.7764
log.AG	32	BNC40 - BNC80	BNC40	BNC80	0.01306	0.0128	0.3173
log.AG	32	BNC80 - BNC120	BNC80	BNC120	-0.00837	0.0169	0.6258
log.AG	32	PL - BNC120	PL	BNC120	-0.0154	0.0152	0.3227
log.AG	32	PL - BNC20	PL	BNC20	-0.03283	0.0124	0.0145
log.AG	32	PL - BNC40	PL	BNC40	-0.02009	0.0116	0.0975
log.AG	32	PL - BNC80	PL	BNC80	-0.00703	0.0119	0.56
log.ALP	32	BNC20 - BNC120	BNC20	BNC120	-0.0225	0.0163	0.1793
log.ALP	32	BNC20 - BNC40	BNC20	BNC40	0.00568	0.0133	0.6739
log.ALP	32	BNC20 - BNC80	BNC20	BNC80	0.00333	0.0133	0.805
log.ALP	32	BNC40 - BNC120	BNC40	BNC120	-0.0282	0.0162	0.0945
log.ALP	32	BNC40 - BNC80	BNC40	BNC80	-0.00236	0.0132	0.8602
log.ALP	32	BNC80 - BNC120	BNC80	BNC120	-0.0259	0.0162	0.1237
log.ALP	32	PL - BNC120	PL	BNC120	-0.017	0.0153	0.2787
log.ALP	32	PL - BNC20	PL	BNC20	0.00556	0.0123	0.6557
log.ALP	32	PL - BNC40	PL	BNC40	0.0112	0.0121	0.363
log.ALP	32	PL - BNC80	PL	BNC80	0.00888	0.0121	0.4709
log.ALT	32	BNC20 - BNC120	BNC20	BNC120	-0.04744	0.0323	0.1554
log.ALT	32	BNC20 - BNC40	BNC20	BNC40	0.03128	0.0251	0.2246
log.ALT	32	BNC20 - BNC80	BNC20	BNC80	0.03666	0.0252	0.1587
log.ALT	32	BNC40 - BNC120	BNC40	BNC120	-0.07872	0.0301	0.0151
log.ALT	32	BNC40 - BNC80	BNC40	BNC80	0.00539	0.0236	0.8215
log.ALT	32	BNC80 - BNC120	BNC80	BNC120	-0.08411	0.0299	0.0097
log.ALT	32	PL - BNC120	PL	BNC120	-0.04361	0.0297	0.1543
log.ALT	32	PL - BNC20	PL	BNC20	0.00383	0.0229	0.8687
log.ALT	32	PL - BNC40	PL	BNC40	0.03511	0.0219	0.1218
log.ALT	32	PL - BNC80	PL	BNC80	0.0405	0.022	0.0778
log.AST	32	BNC20 - BNC120	BNC20	BNC120	-0.04217	0.04	0.3019
log.AST	32	BNC20 - BNC40	BNC20	BNC40	-0.016524	0.0323	0.6138
log.AST	32	BNC20 - BNC80	BNC20	BNC80	-0.052439	0.0324	0.1177
log.AST	32	BNC40 - BNC120	BNC40	BNC120	-0.025646	0.0397	0.5243
log.AST	32	BNC40 - BNC80	BNC40	BNC80	-0.035915	0.0321	0.2738
log.AST	32	BNC80 - BNC120	BNC80	BNC120	0.010269	0.0396	0.7974
log.AST	32	PL - BNC120	PL	BNC120	-0.012191	0.0394	0.7596
log.AST	32	PL - BNC20	PL	BNC20	0.029979	0.0305	0.3342
log.AST	32	PL - BNC40	PL	BNC40	0.013455	0.0303	0.661
log.AST	32	PL - BNC80	PL	BNC80	-0.02246	0.0306	0.4695
log.Alb	32	BNC20 - BNC120	BNC20	BNC120	0.00443	0.0171	0.7978
log.Alb	32	BNC20 - BNC40	BNC20	BNC40	0.01491	0.0124	0.241
log.Alb	32	BNC20 - BNC80	BNC20	BNC80	0.02978	0.0126	0.0257
log.Alb	32	BNC40 - BNC120	BNC40	BNC120	-0.01048	0.0169	0.5419
log.Alb	32	BNC40 - BNC80	BNC40	BNC80	0.01486	0.0125	0.2456
log.Alb	32	BNC80 - BNC120	BNC80	BNC120	-0.02534	0.0163	0.1337
log.Alb	32	PL - BNC120	PL	BNC120	-0.00875	0.0151	0.5685
log.Alb	32	PL - BNC20	PL	BNC20	-0.01318	0.0118	0.2762
log.Alb	32	PL - BNC40	PL	BNC40	0.00173	0.0117	0.8838
log.Alb	32	PL - BNC80	PL	BNC80	0.0166	0.0115	0.1606
log.BUN	32	BNC20 - BNC120	BNC20	BNC120	-0.013398	0.0367	0.7182
log.BUN	32	BNC20 - BNC40	BNC20	BNC40	-0.000148	0.0298	0.9961
log.BUN	32	BNC20 - BNC80	BNC20	BNC80	0.002036	0.0306	0.9475
log.BUN	32	BNC40 - BNC120	BNC40	BNC120	-0.013249	0.0373	0.7258
log.BUN	32	BNC40 - BNC80	BNC40	BNC80	0.002184	0.0299	0.9424
log.BUN	32	BNC80 - BNC120	BNC80	BNC120	-0.015433	0.0385	0.6921
log.BUN	32	PL - BNC120	PL	BNC120	0.008006	0.0343	0.8176
log.BUN	32	PL - BNC20	PL	BNC20	0.021404	0.0274	0.4423
log.BUN	32	PL - BNC40	PL	BNC40	0.021256	0.0281	0.4561
log.BUN	32	PL - BNC80	PL	BNC80	0.02344	0.0294	0.4327
log.Bil	32	BNC20 - BNC120	BNC20	BNC120	0.02609	0.08	0.7471
log.Bil	32	BNC20 - BNC40	BNC20	BNC40	-0.0176	0.066	0.7919
log.Bil	32	BNC20 - BNC80	BNC20	BNC80	0.06304	0.0653	0.3441
log.Bil	32	BNC40 - BNC120	BNC40	BNC120	0.04369	0.0804	0.5917
log.Bil	32	BNC40 - BNC80	BNC40	BNC80	0.08064	0.066	0.2338
log.Bil	32	BNC80 - BNC120	BNC80	BNC120	-0.03695	0.08	0.6484
log.Bil	32	PL - BNC120	PL	BNC120	0.03472	0.0767	0.6551
log.Bil	32	PL - BNC20	PL	BNC20	0.00863	0.0613	0.8893
log.Bil	32	PL - BNC40	PL	BNC40	-0.00897	0.0619	0.8859
log.Bil	32	PL - BNC80	PL	BNC80	0.07166	0.0613	0.2543
log.CO2	32	BNC20 - BNC120	BNC20	BNC120	-0.013035	0.0125	0.308
log.CO2	32	BNC20 - BNC40	BNC20	BNC40	0.006145	0.01	0.5449
log.CO2	32	BNC20 - BNC80	BNC20	BNC80	0.001104	0.0102	0.9149
log.CO2	32	BNC40 - BNC120	BNC40	BNC120	-0.01918	0.0125	0.1366
log.CO2	32	BNC40 - BNC80	BNC40	BNC80	-0.005041	0.0103	0.6287
log.CO2	32	BNC80 - BNC120	BNC80	BNC120	-0.014139	0.0131	0.2917
log.CO2	32	PL - BNC120	PL	BNC120	-0.016541	0.0116	0.167
log.CO2	32	PL - BNC20	PL	BNC20	-0.003506	0.00932	0.7099
log.CO2	32	PL - BNC40	PL	BNC40	0.002639	0.00927	0.7782
log.CO2	32	PL - BNC80	PL	BNC80	-0.002402	0.00991	0.8106
log.Ca	32	BNC20 - BNC120	BNC20	BNC120	-0.002903	0.00758	0.7049
log.Ca	32	BNC20 - BNC40	BNC20	BNC40	0.002178	0.0062	0.7283
log.Ca	32	BNC20 - BNC80	BNC20	BNC80	0.005764	0.00621	0.3627
log.Ca	32	BNC40 - BNC120	BNC40	BNC120	-0.005081	0.00757	0.5083
log.Ca	32	BNC40 - BNC80	BNC40	BNC80	0.003586	0.00628	0.5732
log.Ca	32	BNC80 - BNC120	BNC80	BNC120	-0.008667	0.00764	0.2676
log.Ca	32	PL - BNC120	PL	BNC120	-0.008327	0.00717	0.2568
log.Ca	32	PL - BNC20	PL	BNC20	-0.005424	0.00566	0.3471
log.Ca	32	PL - BNC40	PL	BNC40	-0.003246	0.0057	0.574
log.Ca	32	PL - BNC80	PL	BNC80	0.00034	0.00567	0.9526
log.Cl	32	BNC20 - BNC120	BNC20	BNC120	-0.00209	0.0048	0.6673
log.Cl	32	BNC20 - BNC40	BNC20	BNC40	-0.00611	0.00388	0.1282
log.Cl	32	BNC20 - BNC80	BNC20	BNC80	-0.00614	0.00393	0.131
log.Cl	32	BNC40 - BNC120	BNC40	BNC120	0.00403	0.00475	0.4046
log.Cl	32	BNC40 - BNC80	BNC40	BNC80	-2.41e-05	0.00387	0.9951
log.Cl	32	BNC80 - BNC120	BNC80	BNC120	0.00405	0.00473	0.4002
log.Cl	32	PL - BNC120	PL	BNC120	0.00138	0.0045	0.7625
log.Cl	32	PL - BNC20	PL	BNC20	0.00346	0.00354	0.3372
log.Cl	32	PL - BNC40	PL	BNC40	-0.00265	0.00353	0.4603
log.Cl	32	PL - BNC80	PL	BNC80	-0.00268	0.00356	0.46
log.Cr	32	BNC20 - BNC120	BNC20	BNC120	-0.04218	0.0257	0.1134
log.Cr	32	BNC20 - BNC40	BNC20	BNC40	-0.00493	0.0222	0.8256
log.Cr	32	BNC20 - BNC80	BNC20	BNC80	-0.03518	0.0219	0.1207
log.Cr	32	BNC40 - BNC120	BNC40	BNC120	-0.03725	0.0253	0.1531
log.Cr	32	BNC40 - BNC80	BNC40	BNC80	-0.03025	0.0205	0.153
log.Cr	32	BNC80 - BNC120	BNC80	BNC120	-0.00701	0.0252	0.7832
log.Cr	32	PL - BNC120	PL	BNC120	-0.02652	0.0238	0.2764
log.Cr	32	PL - BNC20	PL	BNC20	0.01566	0.0189	0.4165
log.Cr	32	PL - BNC40	PL	BNC40	0.01073	0.0195	0.588
log.Cr	32	PL - BNC80	PL	BNC80	-0.01952	0.0193	0.3225
log.DBP	32	BNC20 - BNC120	BNC20	BNC120	0.0346	0.0172	0.0549
log.DBP	32	BNC20 - BNC40	BNC20	BNC40	0.0518	0.0138	0.001
log.DBP	32	BNC20 - BNC80	BNC20	BNC80	0.0383	0.0143	0.0132
log.DBP	32	BNC40 - BNC120	BNC40	BNC120	-0.0172	0.0173	0.3296
log.DBP	32	BNC40 - BNC80	BNC40	BNC80	-0.0135	0.0143	0.3533
log.DBP	32	BNC80 - BNC120	BNC80	BNC120	-0.00365	0.0173	0.8345
log.DBP	32	PL - BNC120	PL	BNC120	0.00341	0.0163	0.8353
log.DBP	32	PL - BNC20	PL	BNC20	-0.0312	0.0131	0.0256
log.DBP	32	PL - BNC40	PL	BNC40	0.0206	0.0131	0.1285
log.DBP	32	PL - BNC80	PL	BNC80	0.00706	0.0128	0.5855
log.Fib	32	BNC20 - BNC120	BNC20	BNC120	-0.031734	0.0275	0.2602
log.Fib	32	BNC20 - BNC40	BNC20	BNC40	0.007517	0.0221	0.737
log.Fib	32	BNC20 - BNC80	BNC20	BNC80	0.001969	0.0221	0.9296
log.Fib	32	BNC40 - BNC120	BNC40	BNC120	-0.039251	0.0271	0.1608
log.Fib	32	BNC40 - BNC80	BNC40	BNC80	-0.005548	0.022	0.8029
log.Fib	32	BNC80 - BNC120	BNC80	BNC120	-0.033703	0.0273	0.2291
log.Fib	32	PL - BNC120	PL	BNC120	-0.007933	0.0261	0.7637
log.Fib	32	PL - BNC20	PL	BNC20	0.023801	0.0202	0.25
log.Fib	32	PL - BNC40	PL	BNC40	0.031318	0.0203	0.1349
log.Fib	32	PL - BNC80	PL	BNC80	0.02577	0.0202	0.213
log.Glb	32	BNC20 - BNC120	BNC20	BNC120	-0.00996	0.015	0.5136
log.Glb	32	BNC20 - BNC40	BNC20	BNC40	0.00322	0.0128	0.8032
log.Glb	32	BNC20 - BNC80	BNC20	BNC80	0.0041	0.0131	0.7569
log.Glb	32	BNC40 - BNC120	BNC40	BNC120	-0.0132	0.0146	0.3763
log.Glb	32	BNC40 - BNC80	BNC40	BNC80	0.000888	0.0119	0.9411
log.Glb	32	BNC80 - BNC120	BNC80	BNC120	-0.0141	0.0148	0.3523
log.Glb	32	PL - BNC120	PL	BNC120	-0.00287	0.0137	0.836
log.Glb	32	PL - BNC20	PL	BNC20	0.00708	0.0117	0.5497
log.Glb	32	PL - BNC40	PL	BNC40	0.0103	0.0109	0.3523
log.Glb	32	PL - BNC80	PL	BNC80	0.0112	0.011	0.3199
log.Glu	32	BNC20 - BNC120	BNC20	BNC120	0.05149	0.0352	0.1568
log.Glu	32	BNC20 - BNC40	BNC20	BNC40	0.02756	0.0284	0.3409
log.Glu	32	BNC20 - BNC80	BNC20	BNC80	0.00453	0.0288	0.8764
log.Glu	32	BNC40 - BNC120	BNC40	BNC120	0.02393	0.0342	0.4904
log.Glu	32	BNC40 - BNC80	BNC40	BNC80	-0.02303	0.0275	0.4113
log.Glu	32	BNC80 - BNC120	BNC80	BNC120	0.04696	0.0358	0.2022
log.Glu	32	PL - BNC120	PL	BNC120	0.03792	0.0314	0.2397
log.Glu	32	PL - BNC20	PL	BNC20	-0.01357	0.0267	0.616
log.Glu	32	PL - BNC40	PL	BNC40	0.01399	0.0253	0.5858
log.Glu	32	PL - BNC80	PL	BNC80	-0.00904	0.0269	0.7396
log.HR	32	BNC20 - BNC120	BNC20	BNC120	0.022797	0.0226	0.3228
log.HR	32	BNC20 - BNC40	BNC20	BNC40	0.014848	0.0189	0.4404
log.HR	32	BNC20 - BNC80	BNC20	BNC80	0.018771	0.0185	0.3201
log.HR	32	BNC40 - BNC120	BNC40	BNC120	0.007949	0.023	0.7329
log.HR	32	BNC40 - BNC80	BNC40	BNC80	0.003923	0.0188	0.836
log.HR	32	BNC80 - BNC120	BNC80	BNC120	0.004026	0.0229	0.8617
log.HR	32	PL - BNC120	PL	BNC120	0.015429	0.0215	0.4795
log.HR	32	PL - BNC20	PL	BNC20	-0.007367	0.0167	0.6638
log.HR	32	PL - BNC40	PL	BNC40	0.00748	0.0171	0.665
log.HR	32	PL - BNC80	PL	BNC80	0.011403	0.017	0.5072
log.Hct	32	BNC20 - BNC120	BNC20	BNC120	-0.011889	0.00908	0.2025
log.Hct	32	BNC20 - BNC40	BNC20	BNC40	0.001137	0.00721	0.8759
log.Hct	32	BNC20 - BNC80	BNC20	BNC80	0.005699	0.00736	0.4461
log.Hct	32	BNC40 - BNC120	BNC40	BNC120	-0.013026	0.00924	0.1713
log.Hct	32	BNC40 - BNC80	BNC40	BNC80	0.004561	0.00751	0.5491
log.Hct	32	BNC80 - BNC120	BNC80	BNC120	-0.017587	0.00882	0.0575
log.Hct	32	PL - BNC120	PL	BNC120	-0.010654	0.00833	0.2129
log.Hct	32	PL - BNC20	PL	BNC20	0.001235	0.00673	0.856
log.Hct	32	PL - BNC40	PL	BNC40	0.002372	0.00689	0.7336
log.Hct	32	PL - BNC80	PL	BNC80	0.006933	0.00656	0.3011
log.Hgb	32	BNC20 - BNC120	BNC20	BNC120	-0.005622	0.00848	0.5136
log.Hgb	32	BNC20 - BNC40	BNC20	BNC40	0.001985	0.00666	0.7681
log.Hgb	32	BNC20 - BNC80	BNC20	BNC80	0.004501	0.00691	0.5208
log.Hgb	32	BNC40 - BNC120	BNC40	BNC120	-0.007607	0.00844	0.3762
log.Hgb	32	BNC40 - BNC80	BNC40	BNC80	0.002516	0.00687	0.7173
log.Hgb	32	BNC80 - BNC120	BNC80	BNC120	-0.010123	0.00817	0.2269
log.Hgb	32	PL - BNC120	PL	BNC120	-0.004156	0.00771	0.5947
log.Hgb	32	PL - BNC20	PL	BNC20	0.001466	0.00634	0.8191
log.Hgb	32	PL - BNC40	PL	BNC40	0.003451	0.0063	0.5887
log.Hgb	32	PL - BNC80	PL	BNC80	0.005967	0.00608	0.336
log.INR	32	BNC20 - BNC120	BNC20	BNC120	0.006327	0.0103	0.5432
log.INR	32	BNC20 - BNC40	BNC20	BNC40	0.002701	0.00788	0.7348
log.INR	32	BNC20 - BNC80	BNC20	BNC80	0.003256	0.00794	0.6851
log.INR	32	BNC40 - BNC120	BNC40	BNC120	0.003626	0.0103	0.7269
log.INR	32	BNC40 - BNC80	BNC40	BNC80	0.000555	0.00789	0.9445
log.INR	32	BNC80 - BNC120	BNC80	BNC120	0.003071	0.0106	0.774
log.INR	32	PL - BNC120	PL	BNC120	-0.006379	0.0102	0.5369
log.INR	32	PL - BNC20	PL	BNC20	-0.012706	0.00731	0.0945
log.INR	32	PL - BNC40	PL	BNC40	-0.010005	0.00726	0.1806
log.INR	32	PL - BNC80	PL	BNC80	-0.00945	0.00719	0.2009
log.K	32	BNC20 - BNC120	BNC20	BNC120	-0.01367	0.0135	0.321
log.K	32	BNC20 - BNC40	BNC20	BNC40	-0.012194	0.0103	0.2473
log.K	32	BNC20 - BNC80	BNC20	BNC80	-0.01059	0.0103	0.3144
log.K	32	BNC40 - BNC120	BNC40	BNC120	-0.001476	0.0129	0.91
log.K	32	BNC40 - BNC80	BNC40	BNC80	0.001604	0.0101	0.875
log.K	32	BNC80 - BNC120	BNC80	BNC120	-0.00308	0.0129	0.8131
log.K	32	PL - BNC120	PL	BNC120	0.016106	0.0121	0.1949
log.K	32	PL - BNC20	PL	BNC20	0.029775	0.00963	0.0047
log.K	32	PL - BNC40	PL	BNC40	0.017581	0.0093	0.0702
log.K	32	PL - BNC80	PL	BNC80	0.019185	0.00929	0.0493
log.LDH	32	BNC20 - BNC120	BNC20	BNC120	-0.023002	0.0332	0.4946
log.LDH	32	BNC20 - BNC40	BNC20	BNC40	0.001692	0.0273	0.9511
log.LDH	32	BNC20 - BNC80	BNC20	BNC80	-0.01574	0.0281	0.5809
log.LDH	32	BNC40 - BNC120	BNC40	BNC120	-0.024694	0.0332	0.464
log.LDH	32	BNC40 - BNC80	BNC40	BNC80	-0.017433	0.0288	0.55
log.LDH	32	BNC80 - BNC120	BNC80	BNC120	-0.007262	0.0335	0.83
log.LDH	32	PL - BNC120	PL	BNC120	0.020406	0.0323	0.5331
log.LDH	32	PL - BNC20	PL	BNC20	0.043408	0.026	0.1068
log.LDH	32	PL - BNC40	PL	BNC40	0.0451	0.0251	0.0838
log.LDH	32	PL - BNC80	PL	BNC80	0.027668	0.0286	0.3424
log.Mg	32	BNC20 - BNC120	BNC20	BNC120	-0.005535	0.0169	0.7455
log.Mg	32	BNC20 - BNC40	BNC20	BNC40	0.005883	0.0136	0.6696
log.Mg	32	BNC20 - BNC80	BNC20	BNC80	-0.010655	0.0139	0.4508
log.Mg	32	BNC40 - BNC120	BNC40	BNC120	-0.011418	0.0167	0.4998
log.Mg	32	BNC40 - BNC80	BNC40	BNC80	-0.016538	0.0137	0.2377
log.Mg	32	BNC80 - BNC120	BNC80	BNC120	0.00512	0.0166	0.7601
log.Mg	32	PL - BNC120	PL	BNC120	-0.005221	0.0157	0.7416
log.Mg	32	PL - BNC20	PL	BNC20	0.000314	0.0127	0.9804
log.Mg	32	PL - BNC40	PL	BNC40	0.006197	0.0124	0.623
log.Mg	32	PL - BNC80	PL	BNC80	-0.01034	0.0124	0.4122
log.Na	32	BNC20 - BNC120	BNC20	BNC120	-0.000717	0.00296	0.8104
log.Na	32	BNC20 - BNC40	BNC20	BNC40	-0.000347	0.00242	0.8874
log.Na	32	BNC20 - BNC80	BNC20	BNC80	-0.000382	0.00241	0.8754
log.Na	32	BNC40 - BNC120	BNC40	BNC120	-0.000371	0.00299	0.9022
log.Na	32	BNC40 - BNC80	BNC40	BNC80	-3.56e-05	0.00244	0.9885
log.Na	32	BNC80 - BNC120	BNC80	BNC120	-0.000335	0.00295	0.9105
log.Na	32	PL - BNC120	PL	BNC120	-0.00162	0.0028	0.5693
log.Na	32	PL - BNC20	PL	BNC20	-0.000898	0.0022	0.6873
log.Na	32	PL - BNC40	PL	BNC40	-0.00124	0.00221	0.578
log.Na	32	PL - BNC80	PL	BNC80	-0.00128	0.00222	0.5685
log.PLT	32	BNC20 - BNC120	BNC20	BNC120	-0.03038	0.0176	0.0971
log.PLT	32	BNC20 - BNC40	BNC20	BNC40	0.014208	0.0149	0.3492
log.PLT	32	BNC20 - BNC80	BNC20	BNC80	-0.006169	0.015	0.6844
log.PLT	32	BNC40 - BNC120	BNC40	BNC120	-0.044588	0.0173	0.0166
log.PLT	32	BNC40 - BNC80	BNC40	BNC80	-0.020377	0.0141	0.1624
log.PLT	32	BNC80 - BNC120	BNC80	BNC120	-0.024211	0.0174	0.1762
log.PLT	32	PL - BNC120	PL	BNC120	-0.033242	0.0163	0.0529
log.PLT	32	PL - BNC20	PL	BNC20	-0.002862	0.0131	0.8286
log.PLT	32	PL - BNC40	PL	BNC40	0.011346	0.0131	0.3959
log.PLT	32	PL - BNC80	PL	BNC80	-0.009031	0.0132	0.5008
log.PR	32	BNC20 - BNC120	BNC20	BNC120	0.016562	0.0143	0.2605
log.PR	32	BNC20 - BNC40	BNC20	BNC40	0.004932	0.0101	0.6309
log.PR	32	BNC20 - BNC80	BNC20	BNC80	0.018567	0.0108	0.0997
log.PR	32	BNC40 - BNC120	BNC40	BNC120	0.01163	0.0143	0.4254
log.PR	32	BNC40 - BNC80	BNC40	BNC80	0.013635	0.0107	0.2177
log.PR	32	BNC80 - BNC120	BNC80	BNC120	-0.002005	0.0147	0.8928
log.PR	32	PL - BNC120	PL	BNC120	0.008446	0.0137	0.5441
log.PR	32	PL - BNC20	PL	BNC20	-0.008116	0.00925	0.3897
log.PR	32	PL - BNC40	PL	BNC40	-0.003184	0.00924	0.7336
log.PR	32	PL - BNC80	PL	BNC80	0.010451	0.0099	0.3025
log.PT	32	BNC20 - BNC120	BNC20	BNC120	-0.000211	0.00629	0.9736
log.PT	32	BNC20 - BNC40	BNC20	BNC40	0.001798	0.00517	0.7311
log.PT	32	BNC20 - BNC80	BNC20	BNC80	-0.007155	0.00533	0.1921
log.PT	32	BNC40 - BNC120	BNC40	BNC120	-0.002009	0.00628	0.7517
log.PT	32	BNC40 - BNC80	BNC40	BNC80	-0.008953	0.00551	0.1174
log.PT	32	BNC80 - BNC120	BNC80	BNC120	0.006944	0.00651	0.2967
log.PT	32	PL - BNC120	PL	BNC120	-0.003409	0.00602	0.5763
log.PT	32	PL - BNC20	PL	BNC20	-0.003199	0.00477	0.5083
log.PT	32	PL - BNC40	PL	BNC40	-0.001401	0.00488	0.7766
log.PT	32	PL - BNC80	PL	BNC80	-0.010353	0.00473	0.0385
log.PTT	32	BNC20 - BNC120	BNC20	BNC120	-0.009916	0.0214	0.647
log.PTT	32	BNC20 - BNC40	BNC20	BNC40	-0.013633	0.0177	0.4474
log.PTT	32	BNC20 - BNC80	BNC20	BNC80	0.005306	0.0186	0.7777
log.PTT	32	BNC40 - BNC120	BNC40	BNC120	0.003717	0.0217	0.8652
log.PTT	32	BNC40 - BNC80	BNC40	BNC80	0.018939	0.0196	0.3431
log.PTT	32	BNC80 - BNC120	BNC80	BNC120	-0.015222	0.0218	0.4908
log.PTT	32	PL - BNC120	PL	BNC120	-0.009843	0.0202	0.6296
log.PTT	32	PL - BNC20	PL	BNC20	7.3e-05	0.0164	0.9965
log.PTT	32	PL - BNC40	PL	BNC40	-0.01356	0.017	0.4333
log.PTT	32	PL - BNC80	PL	BNC80	0.005379	0.0162	0.7425
log.Ph	32	BNC20 - BNC120	BNC20	BNC120	-0.004885	0.0356	0.892
log.Ph	32	BNC20 - BNC40	BNC20	BNC40	-0.027209	0.0288	0.3536
log.Ph	32	BNC20 - BNC80	BNC20	BNC80	0.009935	0.0318	0.7573
log.Ph	32	BNC40 - BNC120	BNC40	BNC120	0.022324	0.0355	0.5348
log.Ph	32	BNC40 - BNC80	BNC40	BNC80	0.037144	0.0313	0.2471
log.Ph	32	BNC80 - BNC120	BNC80	BNC120	-0.01482	0.0362	0.6855
log.Ph	32	PL - BNC120	PL	BNC120	-0.016314	0.0336	0.6317
log.Ph	32	PL - BNC20	PL	BNC20	-0.011429	0.0263	0.6679
log.Ph	32	PL - BNC40	PL	BNC40	-0.038638	0.0263	0.1549
log.Ph	32	PL - BNC80	PL	BNC80	-0.001494	0.0294	0.9599
log.QT	32	BNC20 - BNC120	BNC20	BNC120	-0.01183	0.0127	0.3614
log.QT	32	BNC20 - BNC40	BNC20	BNC40	0.00572	0.00889	0.5264
log.QT	32	BNC20 - BNC80	BNC20	BNC80	-0.003959	0.00941	0.6781
log.QT	32	BNC40 - BNC120	BNC40	BNC120	-0.01755	0.0127	0.1791
log.QT	32	BNC40 - BNC80	BNC40	BNC80	-0.009679	0.00947	0.3176
log.QT	32	BNC80 - BNC120	BNC80	BNC120	-0.007871	0.0133	0.559
log.QT	32	PL - BNC120	PL	BNC120	-0.005828	0.0124	0.6429
log.QT	32	PL - BNC20	PL	BNC20	0.006002	0.00819	0.4713
log.QT	32	PL - BNC40	PL	BNC40	0.011722	0.00824	0.169
log.QT	32	PL - BNC80	PL	BNC80	0.002043	0.00858	0.814
log.QTc	32	BNC20 - BNC120	BNC20	BNC120	0.010275	0.0114	0.3767
log.QTc	32	BNC20 - BNC40	BNC20	BNC40	0.004582	0.00749	0.5469
log.QTc	32	BNC20 - BNC80	BNC20	BNC80	0.004355	0.00786	0.5853
log.QTc	32	BNC40 - BNC120	BNC40	BNC120	0.005693	0.0114	0.6221
log.QTc	32	BNC40 - BNC80	BNC40	BNC80	-0.000227	0.00786	0.9772
log.QTc	32	BNC80 - BNC120	BNC80	BNC120	0.00592	0.0118	0.6202
log.QTc	32	PL - BNC120	PL	BNC120	0.002494	0.0104	0.813
log.QTc	32	PL - BNC20	PL	BNC20	-0.007781	0.00707	0.2828
log.QTc	32	PL - BNC40	PL	BNC40	-0.003199	0.00707	0.6553
log.QTc	32	PL - BNC80	PL	BNC80	-0.003426	0.00756	0.6548
log.RR	32	BNC20 - BNC120	BNC20	BNC120	0.029447	0.0306	0.3489
log.RR	32	BNC20 - BNC40	BNC20	BNC40	0.011238	0.0157	0.4837
log.RR	32	BNC20 - BNC80	BNC20	BNC80	-0.03342	0.0381	0.3833
log.RR	32	BNC40 - BNC120	BNC40	BNC120	0.018209	0.0307	0.5613
log.RR	32	BNC40 - BNC80	BNC40	BNC80	-0.044658	0.0383	0.2471
log.RR	32	BNC80 - BNC120	BNC80	BNC120	0.062867	0.0473	0.1896
log.RR	32	PL - BNC120	PL	BNC120	0.003723	0.0313	0.9065
log.RR	32	PL - BNC20	PL	BNC20	-0.025724	0.0157	0.1187
log.RR	32	PL - BNC40	PL	BNC40	-0.014486	0.0161	0.3796
log.RR	32	PL - BNC80	PL	BNC80	-0.059144	0.038	0.1231
log.SBP	32	BNC20 - BNC120	BNC20	BNC120	0.02844	0.0165	0.098
log.SBP	32	BNC20 - BNC40	BNC20	BNC40	0.03914	0.0134	0.0078
log.SBP	32	BNC20 - BNC80	BNC20	BNC80	0.02354	0.0134	0.0917
log.SBP	32	BNC40 - BNC120	BNC40	BNC120	-0.01069	0.0169	0.5335
log.SBP	32	BNC40 - BNC80	BNC40	BNC80	-0.01559	0.0139	0.2711
log.SBP	32	BNC80 - BNC120	BNC80	BNC120	0.0049	0.0167	0.7718
log.SBP	32	PL - BNC120	PL	BNC120	0.00351	0.0162	0.83
log.SBP	32	PL - BNC20	PL	BNC20	-0.02493	0.0124	0.0559
log.SBP	32	PL - BNC40	PL	BNC40	0.01421	0.0125	0.265
log.SBP	32	PL - BNC80	PL	BNC80	-0.00139	0.0129	0.9154
log.TP	32	BNC20 - BNC120	BNC20	BNC120	-0.00245	0.0103	0.8131
log.TP	32	BNC20 - BNC40	BNC20	BNC40	0.0115	0.00821	0.1744
log.TP	32	BNC20 - BNC80	BNC20	BNC80	0.0105	0.00849	0.227
log.TP	32	BNC40 - BNC120	BNC40	BNC120	-0.014	0.00962	0.1602
log.TP	32	BNC40 - BNC80	BNC40	BNC80	-0.000967	0.00782	0.9026
log.TP	32	BNC80 - BNC120	BNC80	BNC120	-0.013	0.00948	0.1835
log.TP	32	PL - BNC120	PL	BNC120	-0.00761	0.00902	0.4071
log.TP	32	PL - BNC20	PL	BNC20	-0.00516	0.00772	0.5103
log.TP	32	PL - BNC40	PL	BNC40	0.00634	0.00709	0.3802
log.TP	32	PL - BNC80	PL	BNC80	0.00538	0.0071	0.4566
log.UrA	32	BNC20 - BNC120	BNC20	BNC120	0.026308	0.0272	0.3437
log.UrA	32	BNC20 - BNC40	BNC20	BNC40	0.032715	0.023	0.1677
log.UrA	32	BNC20 - BNC80	BNC20	BNC80	0.037217	0.0225	0.1118
log.UrA	32	BNC40 - BNC120	BNC40	BNC120	-0.006406	0.0273	0.8163
log.UrA	32	BNC40 - BNC80	BNC40	BNC80	0.004502	0.0217	0.8372
log.UrA	32	BNC80 - BNC120	BNC80	BNC120	-0.010908	0.0266	0.685
log.UrA	32	PL - BNC120	PL	BNC120	-0.004579	0.0248	0.8549
log.UrA	32	PL - BNC20	PL	BNC20	-0.030887	0.0208	0.1511
log.UrA	32	PL - BNC40	PL	BNC40	0.001828	0.0207	0.9305
log.UrA	32	PL - BNC80	PL	BNC80	0.00633	0.0199	0.7532
log.WBC	32	BNC20 - BNC120	BNC20	BNC120	-0.0376	0.0318	0.2489
log.WBC	32	BNC20 - BNC40	BNC20	BNC40	-0.0502	0.0259	0.064
log.WBC	32	BNC20 - BNC80	BNC20	BNC80	-0.0785	0.0258	0.0056
log.WBC	32	BNC40 - BNC120	BNC40	BNC120	0.0126	0.0323	0.6995
log.WBC	32	BNC40 - BNC80	BNC40	BNC80	-0.0283	0.0258	0.2839
log.WBC	32	BNC80 - BNC120	BNC80	BNC120	0.0409	0.0321	0.2146
log.WBC	32	PL - BNC120	PL	BNC120	-0.0123	0.0299	0.6843
log.WBC	32	PL - BNC20	PL	BNC20	0.0253	0.0236	0.2936
log.WBC	32	PL - BNC40	PL	BNC40	-0.0249	0.0239	0.3075
log.WBC	32	PL - BNC80	PL	BNC80	-0.0532	0.0237	0.0344
log.MMSE	32	BNC20 - BNC120	BNC20	BNC120	-0.00087	0.00417	0.8372
log.MMSE	32	BNC20 - BNC40	BNC20	BNC40	0.000162	0.00371	0.9656
log.MMSE	32	BNC20 - BNC80	BNC20	BNC80	-0.000459	0.00294	0.878
log.MMSE	32	BNC40 - BNC120	BNC40	BNC120	-0.00103	0.00492	0.8362
log.MMSE	32	BNC40 - BNC80	BNC40	BNC80	-0.000621	0.00378	0.8714
log.MMSE	32	BNC80 - BNC120	BNC80	BNC120	-0.000411	0.00417	0.9226
log.MMSE	32	PL - BNC120	PL	BNC120	-0.00237	0.00424	0.5841
log.MMSE	32	PL - BNC20	PL	BNC20	-0.0015	0.00293	0.6154
log.MMSE	32	PL - BNC40	PL	BNC40	-0.00134	0.00363	0.7173
log.MMSE	32	PL - BNC80	PL	BNC80	-0.00196	0.00298	0.5202
log.AG	Follow Up	BNC20 - BNC120	BNC20	BNC120	0.03908	0.0246	0.1161
log.AG	Follow Up	BNC20 - BNC40	BNC20	BNC40	0.04066	0.0206	0.051
log.AG	Follow Up	BNC20 - BNC80	BNC20	BNC80	0.05433	0.0208	0.0108
log.AG	Follow Up	BNC40 - BNC120	BNC40	BNC120	-0.00158	0.0243	0.9483
log.AG	Follow Up	BNC40 - BNC80	BNC40	BNC80	0.01367	0.0195	0.4844
log.AG	Follow Up	BNC80 - BNC120	BNC80	BNC120	-0.01525	0.0247	0.5387
log.AG	Follow Up	PL - BNC120	PL	BNC120	-0.01933	0.023	0.4032
log.AG	Follow Up	PL - BNC20	PL	BNC20	-0.05841	0.0192	0.003
log.AG	Follow Up	PL - BNC40	PL	BNC40	-0.01775	0.0181	0.3297
log.AG	Follow Up	PL - BNC80	PL	BNC80	-0.00408	0.0183	0.8239
log.ALP	Follow Up	BNC20 - BNC120	BNC20	BNC120	-0.0247	0.0241	0.3092
log.ALP	Follow Up	BNC20 - BNC40	BNC20	BNC40	0.0242	0.0197	0.2239
log.ALP	Follow Up	BNC20 - BNC80	BNC20	BNC80	0.0291	0.0197	0.1443
log.ALP	Follow Up	BNC40 - BNC120	BNC40	BNC120	-0.0489	0.0241	0.0455
log.ALP	Follow Up	BNC40 - BNC80	BNC40	BNC80	0.00489	0.0197	0.8041
log.ALP	Follow Up	BNC80 - BNC120	BNC80	BNC120	-0.0537	0.0241	0.0281
log.ALP	Follow Up	PL - BNC120	PL	BNC120	-0.00429	0.023	0.8526
log.ALP	Follow Up	PL - BNC20	PL	BNC20	0.0204	0.0185	0.2722
log.ALP	Follow Up	PL - BNC40	PL	BNC40	0.0446	0.0183	0.0169
log.ALP	Follow Up	PL - BNC80	PL	BNC80	0.0495	0.0183	0.0083
log.ALT	Follow Up	BNC20 - BNC120	BNC20	BNC120	-0.09325	0.063	0.1412
log.ALT	Follow Up	BNC20 - BNC40	BNC20	BNC40	0.04627	0.0514	0.3692
log.ALT	Follow Up	BNC20 - BNC80	BNC20	BNC80	-0.01547	0.0514	0.7639
log.ALT	Follow Up	BNC40 - BNC120	BNC40	BNC120	-0.13952	0.0604	0.0224
log.ALT	Follow Up	BNC40 - BNC80	BNC40	BNC80	-0.06175	0.0488	0.2081
log.ALT	Follow Up	BNC80 - BNC120	BNC80	BNC120	-0.07777	0.0603	0.1992
log.ALT	Follow Up	PL - BNC120	PL	BNC120	-0.08457	0.0586	0.1516
log.ALT	Follow Up	PL - BNC20	PL	BNC20	0.00868	0.0482	0.8574
log.ALT	Follow Up	PL - BNC40	PL	BNC40	0.05495	0.0459	0.2332
log.ALT	Follow Up	PL - BNC80	PL	BNC80	-0.00679	0.0459	0.8826
log.AST	Follow Up	BNC20 - BNC120	BNC20	BNC120	-0.050983	0.0751	0.4986
log.AST	Follow Up	BNC20 - BNC40	BNC20	BNC40	-0.01065	0.0611	0.8618
log.AST	Follow Up	BNC20 - BNC80	BNC20	BNC80	-0.000254	0.0611	0.9967
log.AST	Follow Up	BNC40 - BNC120	BNC40	BNC120	-0.040333	0.075	0.5917
log.AST	Follow Up	BNC40 - BNC80	BNC40	BNC80	0.010397	0.0611	0.8651
log.AST	Follow Up	BNC80 - BNC120	BNC80	BNC120	-0.050729	0.0749	0.4996
log.AST	Follow Up	PL - BNC120	PL	BNC120	-0.086952	0.0731	0.2362
log.AST	Follow Up	PL - BNC20	PL	BNC20	-0.035969	0.0576	0.5334
log.AST	Follow Up	PL - BNC40	PL	BNC40	-0.046619	0.0578	0.4212
log.AST	Follow Up	PL - BNC80	PL	BNC80	-0.036223	0.0579	0.533
log.Alb	Follow Up	BNC20 - BNC120	BNC20	BNC120	0.02025	0.0336	0.5483
log.Alb	Follow Up	BNC20 - BNC40	BNC20	BNC40	0.0412	0.0267	0.1252
log.Alb	Follow Up	BNC20 - BNC80	BNC20	BNC80	0.03394	0.0268	0.2069
log.Alb	Follow Up	BNC40 - BNC120	BNC40	BNC120	-0.02095	0.0335	0.5333
log.Alb	Follow Up	BNC40 - BNC80	BNC40	BNC80	-0.00726	0.0267	0.7865
log.Alb	Follow Up	BNC80 - BNC120	BNC80	BNC120	-0.0137	0.0332	0.681
log.Alb	Follow Up	PL - BNC120	PL	BNC120	0.00431	0.0316	0.8918
log.Alb	Follow Up	PL - BNC20	PL	BNC20	-0.01594	0.0253	0.5291
log.Alb	Follow Up	PL - BNC40	PL	BNC40	0.02526	0.0252	0.3181
log.Alb	Follow Up	PL - BNC80	PL	BNC80	0.018	0.0251	0.4737
log.BUN	Follow Up	BNC20 - BNC120	BNC20	BNC120	-0.014361	0.0611	0.8146
log.BUN	Follow Up	BNC20 - BNC40	BNC20	BNC40	0.015568	0.0498	0.7553
log.BUN	Follow Up	BNC20 - BNC80	BNC20	BNC80	0.019481	0.0503	0.6991
log.BUN	Follow Up	BNC40 - BNC120	BNC40	BNC120	-0.02993	0.0615	0.6275
log.BUN	Follow Up	BNC40 - BNC80	BNC40	BNC80	0.003913	0.0499	0.9376
log.BUN	Follow Up	BNC80 - BNC120	BNC80	BNC120	-0.033842	0.0622	0.5876
log.BUN	Follow Up	PL - BNC120	PL	BNC120	0.012357	0.0582	0.8323
log.BUN	Follow Up	PL - BNC20	PL	BNC20	0.026719	0.0466	0.5672
log.BUN	Follow Up	PL - BNC40	PL	BNC40	0.042287	0.047	0.3698
log.BUN	Follow Up	PL - BNC80	PL	BNC80	0.0462	0.0478	0.3356
log.Bil	Follow Up	BNC20 - BNC120	BNC20	BNC120	0.04313	0.132	0.7452
log.Bil	Follow Up	BNC20 - BNC40	BNC20	BNC40	0.05785	0.108	0.5946
log.Bil	Follow Up	BNC20 - BNC80	BNC20	BNC80	0.09487	0.108	0.3819
log.Bil	Follow Up	BNC40 - BNC120	BNC40	BNC120	-0.01472	0.132	0.9117
log.Bil	Follow Up	BNC40 - BNC80	BNC40	BNC80	0.03702	0.108	0.7334
log.Bil	Follow Up	BNC80 - BNC120	BNC80	BNC120	-0.05175	0.132	0.6966
log.Bil	Follow Up	PL - BNC120	PL	BNC120	-0.11967	0.129	0.3554
log.Bil	Follow Up	PL - BNC20	PL	BNC20	-0.1628	0.104	0.1199
log.Bil	Follow Up	PL - BNC40	PL	BNC40	-0.10495	0.104	0.3157
log.Bil	Follow Up	PL - BNC80	PL	BNC80	-0.06793	0.104	0.5145
log.CO2	Follow Up	BNC20 - BNC120	BNC20	BNC120	-0.00739	0.0212	0.7286
log.CO2	Follow Up	BNC20 - BNC40	BNC20	BNC40	0.023227	0.0172	0.18
log.CO2	Follow Up	BNC20 - BNC80	BNC20	BNC80	0.012383	0.0173	0.4768
log.CO2	Follow Up	BNC40 - BNC120	BNC40	BNC120	-0.030617	0.0212	0.1516
log.CO2	Follow Up	BNC40 - BNC80	BNC40	BNC80	-0.010845	0.0174	0.5341
log.CO2	Follow Up	BNC80 - BNC120	BNC80	BNC120	-0.019772	0.0216	0.362
log.CO2	Follow Up	PL - BNC120	PL	BNC120	-0.032502	0.0202	0.11
log.CO2	Follow Up	PL - BNC20	PL	BNC20	-0.025112	0.0162	0.1236
log.CO2	Follow Up	PL - BNC40	PL	BNC40	-0.001885	0.0162	0.9074
log.CO2	Follow Up	PL - BNC80	PL	BNC80	-0.012729	0.0166	0.4441
log.Ca	Follow Up	BNC20 - BNC120	BNC20	BNC120	-0.002492	0.0108	0.8187
log.Ca	Follow Up	BNC20 - BNC40	BNC20	BNC40	0.014532	0.00886	0.1046
log.Ca	Follow Up	BNC20 - BNC80	BNC20	BNC80	0.0148	0.00887	0.0989
log.Ca	Follow Up	BNC40 - BNC120	BNC40	BNC120	-0.017023	0.0108	0.1198
log.Ca	Follow Up	BNC40 - BNC80	BNC40	BNC80	0.000268	0.00891	0.9761
log.Ca	Follow Up	BNC80 - BNC120	BNC80	BNC120	-0.017292	0.0109	0.1159
log.Ca	Follow Up	PL - BNC120	PL	BNC120	-0.013685	0.0104	0.1897
log.Ca	Follow Up	PL - BNC20	PL	BNC20	-0.011193	0.00823	0.1773
log.Ca	Follow Up	PL - BNC40	PL	BNC40	0.003338	0.00826	0.687
log.Ca	Follow Up	PL - BNC80	PL	BNC80	0.003607	0.00823	0.6625
log.Cl	Follow Up	BNC20 - BNC120	BNC20	BNC120	0.00201	0.00599	0.7384
log.Cl	Follow Up	BNC20 - BNC40	BNC20	BNC40	-0.0115	0.00486	0.0219
log.Cl	Follow Up	BNC20 - BNC80	BNC20	BNC80	-0.00787	0.0049	0.1135
log.Cl	Follow Up	BNC40 - BNC120	BNC40	BNC120	0.0135	0.00595	0.0274
log.Cl	Follow Up	BNC40 - BNC80	BNC40	BNC80	0.00359	0.00486	0.4627
log.Cl	Follow Up	BNC80 - BNC120	BNC80	BNC120	0.00988	0.00594	0.1015
log.Cl	Follow Up	PL - BNC120	PL	BNC120	0.0103	0.00567	0.0746
log.Cl	Follow Up	PL - BNC20	PL	BNC20	0.00829	0.00449	0.0698
log.Cl	Follow Up	PL - BNC40	PL	BNC40	-0.00317	0.00449	0.4824
log.Cl	Follow Up	PL - BNC80	PL	BNC80	0.000419	0.00451	0.9263
log.Cr	Follow Up	BNC20 - BNC120	BNC20	BNC120	-0.00476	0.0337	0.8881
log.Cr	Follow Up	BNC20 - BNC40	BNC20	BNC40	0.00547	0.0284	0.848
log.Cr	Follow Up	BNC20 - BNC80	BNC20	BNC80	-0.03484	0.0282	0.2214
log.Cr	Follow Up	BNC40 - BNC120	BNC40	BNC120	-0.01023	0.0334	0.7601
log.Cr	Follow Up	BNC40 - BNC80	BNC40	BNC80	-0.04031	0.0272	0.1424
log.Cr	Follow Up	BNC80 - BNC120	BNC80	BNC120	0.03008	0.0333	0.3698
log.Cr	Follow Up	PL - BNC120	PL	BNC120	0.00905	0.0318	0.7767
log.Cr	Follow Up	PL - BNC20	PL	BNC20	0.01381	0.0253	0.5872
log.Cr	Follow Up	PL - BNC40	PL	BNC40	0.01928	0.0258	0.4578
log.Cr	Follow Up	PL - BNC80	PL	BNC80	-0.02103	0.0257	0.4154
log.DBP	Follow Up	BNC20 - BNC120	BNC20	BNC120	0.00838	0.0286	0.7696
log.DBP	Follow Up	BNC20 - BNC40	BNC20	BNC40	0.0564	0.0232	0.0166
log.DBP	Follow Up	BNC20 - BNC80	BNC20	BNC80	0.0307	0.0235	0.1944
log.DBP	Follow Up	BNC40 - BNC120	BNC40	BNC120	-0.0481	0.0285	0.0943
log.DBP	Follow Up	BNC40 - BNC80	BNC40	BNC80	-0.0257	0.0234	0.2737
log.DBP	Follow Up	BNC80 - BNC120	BNC80	BNC120	-0.0223	0.0285	0.4347
log.DBP	Follow Up	PL - BNC120	PL	BNC120	-0.00706	0.0269	0.7931
log.DBP	Follow Up	PL - BNC20	PL	BNC20	-0.0154	0.0215	0.4746
log.DBP	Follow Up	PL - BNC40	PL	BNC40	0.041	0.0214	0.0575
log.DBP	Follow Up	PL - BNC80	PL	BNC80	0.0153	0.0212	0.473
log.Fib	Follow Up	BNC20 - BNC120	BNC20	BNC120	-0.002948	0.0413	0.9433
log.Fib	Follow Up	BNC20 - BNC40	BNC20	BNC40	-0.006764	0.0335	0.8405
log.Fib	Follow Up	BNC20 - BNC80	BNC20	BNC80	-0.006313	0.0335	0.8508
log.Fib	Follow Up	BNC40 - BNC120	BNC40	BNC120	0.003815	0.0411	0.9262
log.Fib	Follow Up	BNC40 - BNC80	BNC40	BNC80	0.000451	0.0334	0.9893
log.Fib	Follow Up	BNC80 - BNC120	BNC80	BNC120	0.003364	0.0412	0.9351
log.Fib	Follow Up	PL - BNC120	PL	BNC120	-0.003505	0.0401	0.9305
log.Fib	Follow Up	PL - BNC20	PL	BNC20	-0.000557	0.0319	0.9861
log.Fib	Follow Up	PL - BNC40	PL	BNC40	-0.00732	0.032	0.8194
log.Fib	Follow Up	PL - BNC80	PL	BNC80	-0.006869	0.0319	0.8301
log.Glb	Follow Up	BNC20 - BNC120	BNC20	BNC120	-0.0184	0.0226	0.4173
log.Glb	Follow Up	BNC20 - BNC40	BNC20	BNC40	-0.00748	0.019	0.6942
log.Glb	Follow Up	BNC20 - BNC80	BNC20	BNC80	-0.00758	0.0192	0.6941
log.Glb	Follow Up	BNC40 - BNC120	BNC40	BNC120	-0.0109	0.0219	0.6191
log.Glb	Follow Up	BNC40 - BNC80	BNC40	BNC80	-9.74e-05	0.0179	0.9957
log.Glb	Follow Up	BNC80 - BNC120	BNC80	BNC120	-0.0108	0.0221	0.6244
log.Glb	Follow Up	PL - BNC120	PL	BNC120	0.0151	0.0209	0.4706
log.Glb	Follow Up	PL - BNC20	PL	BNC20	0.0336	0.0177	0.0608
log.Glb	Follow Up	PL - BNC40	PL	BNC40	0.0261	0.0167	0.1207
log.Glb	Follow Up	PL - BNC80	PL	BNC80	0.026	0.0168	0.1247
log.Glu	Follow Up	BNC20 - BNC120	BNC20	BNC120	0.00578	0.0577	0.9204
log.Glu	Follow Up	BNC20 - BNC40	BNC20	BNC40	0.04034	0.0473	0.3959
log.Glu	Follow Up	BNC20 - BNC80	BNC20	BNC80	-0.01148	0.0476	0.8099
log.Glu	Follow Up	BNC40 - BNC120	BNC40	BNC120	-0.03456	0.0559	0.5378
log.Glu	Follow Up	BNC40 - BNC80	BNC40	BNC80	-0.05182	0.0454	0.2565
log.Glu	Follow Up	BNC80 - BNC120	BNC80	BNC120	0.01726	0.0569	0.7623
log.Glu	Follow Up	PL - BNC120	PL	BNC120	-0.00455	0.053	0.9317
log.Glu	Follow Up	PL - BNC20	PL	BNC20	-0.01033	0.0447	0.8178
log.Glu	Follow Up	PL - BNC40	PL	BNC40	0.03001	0.0424	0.4807
log.Glu	Follow Up	PL - BNC80	PL	BNC80	-0.02181	0.0433	0.6156
log.HR	Follow Up	BNC20 - BNC120	BNC20	BNC120	0.042588	0.0383	0.2683
log.HR	Follow Up	BNC20 - BNC40	BNC20	BNC40	0.065638	0.0316	0.0401
log.HR	Follow Up	BNC20 - BNC80	BNC20	BNC80	0.041456	0.0314	0.1888
log.HR	Follow Up	BNC40 - BNC120	BNC40	BNC120	-0.02305	0.0384	0.5492
log.HR	Follow Up	BNC40 - BNC80	BNC40	BNC80	-0.024181	0.0313	0.4413
log.HR	Follow Up	BNC80 - BNC120	BNC80	BNC120	0.001132	0.0383	0.9765
log.HR	Follow Up	PL - BNC120	PL	BNC120	-0.006172	0.0361	0.8645
log.HR	Follow Up	PL - BNC20	PL	BNC20	-0.048759	0.0287	0.0915
log.HR	Follow Up	PL - BNC40	PL	BNC40	0.016878	0.0286	0.5558
log.HR	Follow Up	PL - BNC80	PL	BNC80	-0.007303	0.0285	0.7983
log.Hct	Follow Up	BNC20 - BNC120	BNC20	BNC120	-0.008144	0.0125	0.5175
log.Hct	Follow Up	BNC20 - BNC40	BNC20	BNC40	0.012311	0.0101	0.2256
log.Hct	Follow Up	BNC20 - BNC80	BNC20	BNC80	0.018	0.0102	0.0812
log.Hct	Follow Up	BNC40 - BNC120	BNC40	BNC120	-0.020455	0.0126	0.11
log.Hct	Follow Up	BNC40 - BNC80	BNC40	BNC80	0.005688	0.0103	0.5823
log.Hct	Follow Up	BNC80 - BNC120	BNC80	BNC120	-0.026144	0.0123	0.0373
log.Hct	Follow Up	PL - BNC120	PL	BNC120	-0.008512	0.0118	0.472
log.Hct	Follow Up	PL - BNC20	PL	BNC20	-0.000368	0.00945	0.9691
log.Hct	Follow Up	PL - BNC40	PL	BNC40	0.011944	0.00956	0.2152
log.Hct	Follow Up	PL - BNC80	PL	BNC80	0.017632	0.00935	0.0629
log.Hgb	Follow Up	BNC20 - BNC120	BNC20	BNC120	-0.003588	0.0119	0.7637
log.Hgb	Follow Up	BNC20 - BNC40	BNC20	BNC40	0.009737	0.00952	0.3094
log.Hgb	Follow Up	BNC20 - BNC80	BNC20	BNC80	0.011084	0.0097	0.2565
log.Hgb	Follow Up	BNC40 - BNC120	BNC40	BNC120	-0.013325	0.0119	0.2647
log.Hgb	Follow Up	BNC40 - BNC80	BNC40	BNC80	0.001347	0.00967	0.8895
log.Hgb	Follow Up	BNC80 - BNC120	BNC80	BNC120	-0.014672	0.0117	0.2122
log.Hgb	Follow Up	PL - BNC120	PL	BNC120	-0.000417	0.0111	0.9702
log.Hgb	Follow Up	PL - BNC20	PL	BNC20	0.003171	0.00901	0.7258
log.Hgb	Follow Up	PL - BNC40	PL	BNC40	0.012908	0.00898	0.1545
log.Hgb	Follow Up	PL - BNC80	PL	BNC80	0.014256	0.00885	0.111
log.INR	Follow Up	BNC20 - BNC120	BNC20	BNC120	0.022256	0.0163	0.1749
log.INR	Follow Up	BNC20 - BNC40	BNC20	BNC40	0.0066	0.013	0.6125
log.INR	Follow Up	BNC20 - BNC80	BNC20	BNC80	-0.000734	0.013	0.9551
log.INR	Follow Up	BNC40 - BNC120	BNC40	BNC120	0.015656	0.0163	0.3392
log.INR	Follow Up	BNC40 - BNC80	BNC40	BNC80	-0.007335	0.013	0.5741
log.INR	Follow Up	BNC80 - BNC120	BNC80	BNC120	0.02299	0.0165	0.1667
log.INR	Follow Up	PL - BNC120	PL	BNC120	0.010032	0.0158	0.5276
log.INR	Follow Up	PL - BNC20	PL	BNC20	-0.012224	0.0122	0.3169
log.INR	Follow Up	PL - BNC40	PL	BNC40	-0.005624	0.0121	0.6442
log.INR	Follow Up	PL - BNC80	PL	BNC80	-0.012959	0.0121	0.2873
log.K	Follow Up	BNC20 - BNC120	BNC20	BNC120	-0.008269	0.0264	0.7545
log.K	Follow Up	BNC20 - BNC40	BNC20	BNC40	0.024642	0.0212	0.2467
log.K	Follow Up	BNC20 - BNC80	BNC20	BNC80	0.01477	0.0212	0.4869
log.K	Follow Up	BNC40 - BNC120	BNC40	BNC120	-0.032911	0.0262	0.2104
log.K	Follow Up	BNC40 - BNC80	BNC40	BNC80	-0.009872	0.0211	0.6411
log.K	Follow Up	BNC80 - BNC120	BNC80	BNC120	-0.023039	0.0261	0.3796
log.K	Follow Up	PL - BNC120	PL	BNC120	-0.002192	0.025	0.9302
log.K	Follow Up	PL - BNC20	PL	BNC20	0.006076	0.0199	0.7605
log.K	Follow Up	PL - BNC40	PL	BNC40	0.030718	0.0198	0.123
log.K	Follow Up	PL - BNC80	PL	BNC80	0.020846	0.0198	0.2939
log.LDH	Follow Up	BNC20 - BNC120	BNC20	BNC120	-0.01049	0.0716	0.8837
log.LDH	Follow Up	BNC20 - BNC40	BNC20	BNC40	0.024494	0.0585	0.6758
log.LDH	Follow Up	BNC20 - BNC80	BNC20	BNC80	0.039025	0.0589	0.509
log.LDH	Follow Up	BNC40 - BNC120	BNC40	BNC120	-0.034984	0.0716	0.6261
log.LDH	Follow Up	BNC40 - BNC80	BNC40	BNC80	0.014531	0.0593	0.8068
log.LDH	Follow Up	BNC80 - BNC120	BNC80	BNC120	-0.049515	0.0718	0.4914
log.LDH	Follow Up	PL - BNC120	PL	BNC120	-0.010148	0.0692	0.8836
log.LDH	Follow Up	PL - BNC20	PL	BNC20	0.000342	0.0552	0.9951
log.LDH	Follow Up	PL - BNC40	PL	BNC40	0.024835	0.0549	0.6519
log.LDH	Follow Up	PL - BNC80	PL	BNC80	0.039366	0.0569	0.49
log.Mg	Follow Up	BNC20 - BNC120	BNC20	BNC120	-0.009959	0.0221	0.6545
log.Mg	Follow Up	BNC20 - BNC40	BNC20	BNC40	0.006023	0.018	0.7385
log.Mg	Follow Up	BNC20 - BNC80	BNC20	BNC80	0.003511	0.0182	0.8475
log.Mg	Follow Up	BNC40 - BNC120	BNC40	BNC120	-0.015981	0.022	0.4706
log.Mg	Follow Up	BNC40 - BNC80	BNC40	BNC80	-0.002512	0.018	0.8896
log.Mg	Follow Up	BNC80 - BNC120	BNC80	BNC120	-0.013469	0.022	0.5417
log.Mg	Follow Up	PL - BNC120	PL	BNC120	-0.022308	0.0212	0.2958
log.Mg	Follow Up	PL - BNC20	PL	BNC20	-0.012349	0.0171	0.4724
log.Mg	Follow Up	PL - BNC40	PL	BNC40	-0.006327	0.017	0.7106
log.Mg	Follow Up	PL - BNC80	PL	BNC80	-0.008839	0.017	0.6041
log.Na	Follow Up	BNC20 - BNC120	BNC20	BNC120	0.00427	0.00385	0.271
log.Na	Follow Up	BNC20 - BNC40	BNC20	BNC40	-0.00535	0.00315	0.0945
log.Na	Follow Up	BNC20 - BNC80	BNC20	BNC80	-0.000713	0.00314	0.8211
log.Na	Follow Up	BNC40 - BNC120	BNC40	BNC120	0.00962	0.00387	0.0156
log.Na	Follow Up	BNC40 - BNC80	BNC40	BNC80	0.00463	0.00316	0.148
log.Na	Follow Up	BNC80 - BNC120	BNC80	BNC120	0.00499	0.00384	0.1993
log.Na	Follow Up	PL - BNC120	PL	BNC120	0.00495	0.00367	0.1817
log.Na	Follow Up	PL - BNC20	PL	BNC20	0.000681	0.00291	0.8157
log.Na	Follow Up	PL - BNC40	PL	BNC40	-0.00466	0.00291	0.1142
log.Na	Follow Up	PL - BNC80	PL	BNC80	-3.23e-05	0.00292	0.9912
log.PLT	Follow Up	BNC20 - BNC120	BNC20	BNC120	-0.003255	0.0237	0.8914
log.PLT	Follow Up	BNC20 - BNC40	BNC20	BNC40	0.035201	0.0198	0.0796
log.PLT	Follow Up	BNC20 - BNC80	BNC20	BNC80	0.011244	0.0198	0.5726
log.PLT	Follow Up	BNC40 - BNC120	BNC40	BNC120	-0.038456	0.0235	0.1068
log.PLT	Follow Up	BNC40 - BNC80	BNC40	BNC80	-0.023956	0.0192	0.2161
log.PLT	Follow Up	BNC80 - BNC120	BNC80	BNC120	-0.0145	0.0236	0.5403
log.PLT	Follow Up	PL - BNC120	PL	BNC120	-0.031651	0.0224	0.1624
log.PLT	Follow Up	PL - BNC20	PL	BNC20	-0.028395	0.018	0.1182
log.PLT	Follow Up	PL - BNC40	PL	BNC40	0.006806	0.018	0.7063
log.PLT	Follow Up	PL - BNC80	PL	BNC80	-0.017151	0.018	0.3444
log.PR	Follow Up	BNC20 - BNC120	BNC20	BNC120	0.002077	0.0209	0.9209
log.PR	Follow Up	BNC20 - BNC40	BNC20	BNC40	0.000475	0.0147	0.9744
log.PR	Follow Up	BNC20 - BNC80	BNC20	BNC80	0.033313	0.0156	0.0356
log.PR	Follow Up	BNC40 - BNC120	BNC40	BNC120	0.001602	0.0208	0.9389
log.PR	Follow Up	BNC40 - BNC80	BNC40	BNC80	0.032838	0.0155	0.0378
log.PR	Follow Up	BNC80 - BNC120	BNC80	BNC120	-0.031236	0.0214	0.1479
log.PR	Follow Up	PL - BNC120	PL	BNC120	-0.003719	0.02	0.8527
log.PR	Follow Up	PL - BNC20	PL	BNC20	-0.005796	0.0135	0.6679
log.PR	Follow Up	PL - BNC40	PL	BNC40	-0.005321	0.0135	0.6935
log.PR	Follow Up	PL - BNC80	PL	BNC80	0.027518	0.0143	0.0582
log.PT	Follow Up	BNC20 - BNC120	BNC20	BNC120	0.005406	0.00935	0.5646
log.PT	Follow Up	BNC20 - BNC40	BNC20	BNC40	0.010004	0.00766	0.1947
log.PT	Follow Up	BNC20 - BNC80	BNC20	BNC80	-0.008507	0.00777	0.2764
log.PT	Follow Up	BNC40 - BNC120	BNC40	BNC120	-0.004598	0.00935	0.624
log.PT	Follow Up	BNC40 - BNC80	BNC40	BNC80	-0.018511	0.0079	0.0215
log.PT	Follow Up	BNC80 - BNC120	BNC80	BNC120	0.013914	0.00951	0.1469
log.PT	Follow Up	PL - BNC120	PL	BNC120	-0.002596	0.00897	0.773
log.PT	Follow Up	PL - BNC20	PL	BNC20	-0.008002	0.00714	0.2653
log.PT	Follow Up	PL - BNC40	PL	BNC40	0.002002	0.00722	0.7822
log.PT	Follow Up	PL - BNC80	PL	BNC80	-0.01651	0.00714	0.023
log.PTT	Follow Up	BNC20 - BNC120	BNC20	BNC120	-0.013266	0.0405	0.7438
log.PTT	Follow Up	BNC20 - BNC40	BNC20	BNC40	0.007802	0.0332	0.8144
log.PTT	Follow Up	BNC20 - BNC80	BNC20	BNC80	0.012438	0.0337	0.7125
log.PTT	Follow Up	BNC40 - BNC120	BNC40	BNC120	-0.021067	0.0407	0.6055
log.PTT	Follow Up	BNC40 - BNC80	BNC40	BNC80	0.004636	0.0343	0.8926
log.PTT	Follow Up	BNC80 - BNC120	BNC80	BNC120	-0.025703	0.0407	0.5292
log.PTT	Follow Up	PL - BNC120	PL	BNC120	-0.016057	0.0388	0.6794
log.PTT	Follow Up	PL - BNC20	PL	BNC20	-0.002791	0.0311	0.9286
log.PTT	Follow Up	PL - BNC40	PL	BNC40	0.005011	0.0315	0.8738
log.PTT	Follow Up	PL - BNC80	PL	BNC80	0.009646	0.031	0.7565
log.Ph	Follow Up	BNC20 - BNC120	BNC20	BNC120	-0.014278	0.0545	0.7941
log.Ph	Follow Up	BNC20 - BNC40	BNC20	BNC40	-0.00825	0.0443	0.8528
log.Ph	Follow Up	BNC20 - BNC80	BNC20	BNC80	0.02376	0.0464	0.6095
log.Ph	Follow Up	BNC40 - BNC120	BNC40	BNC120	-0.006028	0.0544	0.9121
log.Ph	Follow Up	BNC40 - BNC80	BNC40	BNC80	0.03201	0.046	0.4887
log.Ph	Follow Up	BNC80 - BNC120	BNC80	BNC120	-0.038038	0.0549	0.4902
log.Ph	Follow Up	PL - BNC120	PL	BNC120	-0.005119	0.0521	0.9219
log.Ph	Follow Up	PL - BNC20	PL	BNC20	0.009159	0.0413	0.825
log.Ph	Follow Up	PL - BNC40	PL	BNC40	0.000909	0.0413	0.9825
log.Ph	Follow Up	PL - BNC80	PL	BNC80	0.032919	0.0434	0.4503
log.QT	Follow Up	BNC20 - BNC120	BNC20	BNC120	-0.015631	0.0189	0.4095
log.QT	Follow Up	BNC20 - BNC40	BNC20	BNC40	-0.000769	0.0133	0.954
log.QT	Follow Up	BNC20 - BNC80	BNC20	BNC80	-0.002024	0.014	0.8853
log.QT	Follow Up	BNC40 - BNC120	BNC40	BNC120	-0.014863	0.0188	0.4321
log.QT	Follow Up	BNC40 - BNC80	BNC40	BNC80	-0.001255	0.014	0.9289
log.QT	Follow Up	BNC80 - BNC120	BNC80	BNC120	-0.013608	0.0195	0.4872
log.QT	Follow Up	PL - BNC120	PL	BNC120	-0.009875	0.0182	0.5893
log.QT	Follow Up	PL - BNC20	PL	BNC20	0.005756	0.0122	0.6375
log.QT	Follow Up	PL - BNC40	PL	BNC40	0.004988	0.0122	0.6839
log.QT	Follow Up	PL - BNC80	PL	BNC80	0.003733	0.0128	0.7717
log.QTc	Follow Up	BNC20 - BNC120	BNC20	BNC120	0.006716	0.014	0.6344
log.QTc	Follow Up	BNC20 - BNC40	BNC20	BNC40	0.006972	0.00947	0.4648
log.QTc	Follow Up	BNC20 - BNC80	BNC20	BNC80	-0.004065	0.00994	0.6842
log.QTc	Follow Up	BNC40 - BNC120	BNC40	BNC120	-0.000256	0.014	0.9855
log.QTc	Follow Up	BNC40 - BNC80	BNC40	BNC80	-0.011037	0.00994	0.2718
log.QTc	Follow Up	BNC80 - BNC120	BNC80	BNC120	0.010781	0.0145	0.4597
log.QTc	Follow Up	PL - BNC120	PL	BNC120	-0.001358	0.013	0.9175
log.QTc	Follow Up	PL - BNC20	PL	BNC20	-0.008074	0.00883	0.3648
log.QTc	Follow Up	PL - BNC40	PL	BNC40	-0.001102	0.00883	0.9012
log.QTc	Follow Up	PL - BNC80	PL	BNC80	-0.012139	0.00941	0.2027
log.RR	Follow Up	BNC20 - BNC120	BNC20	BNC120	0.029615	0.0416	0.48
log.RR	Follow Up	BNC20 - BNC40	BNC20	BNC40	0.017244	0.0254	0.499
log.RR	Follow Up	BNC20 - BNC80	BNC20	BNC80	0.03058	0.022	0.1702
log.RR	Follow Up	BNC40 - BNC120	BNC40	BNC120	0.012371	0.0437	0.7783
log.RR	Follow Up	BNC40 - BNC80	BNC40	BNC80	0.013336	0.0254	0.6018
log.RR	Follow Up	BNC80 - BNC120	BNC80	BNC120	-0.000965	0.0418	0.9817
log.RR	Follow Up	PL - BNC120	PL	BNC120	-0.005134	0.0413	0.9015
log.RR	Follow Up	PL - BNC20	PL	BNC20	-0.03475	0.0206	0.0975
log.RR	Follow Up	PL - BNC40	PL	BNC40	-0.017506	0.0242	0.4717
log.RR	Follow Up	PL - BNC80	PL	BNC80	-0.00417	0.0206	0.8407
log.SBP	Follow Up	BNC20 - BNC120	BNC20	BNC120	0.01357	0.0264	0.6089
log.SBP	Follow Up	BNC20 - BNC40	BNC20	BNC40	0.02429	0.0216	0.2634
log.SBP	Follow Up	BNC20 - BNC80	BNC20	BNC80	0.02823	0.0216	0.1935
log.SBP	Follow Up	BNC40 - BNC120	BNC40	BNC120	-0.01072	0.0266	0.6874
log.SBP	Follow Up	BNC40 - BNC80	BNC40	BNC80	0.00393	0.0217	0.8566
log.SBP	Follow Up	BNC80 - BNC120	BNC80	BNC120	-0.01466	0.0264	0.5804
log.SBP	Follow Up	PL - BNC120	PL	BNC120	0.01048	0.0252	0.6785
log.SBP	Follow Up	PL - BNC20	PL	BNC20	-0.00309	0.0198	0.8764
log.SBP	Follow Up	PL - BNC40	PL	BNC40	0.0212	0.0197	0.2848
log.SBP	Follow Up	PL - BNC80	PL	BNC80	0.02513	0.02	0.2116
log.TP	Follow Up	BNC20 - BNC120	BNC20	BNC120	-0.000156	0.0158	0.9922
log.TP	Follow Up	BNC20 - BNC40	BNC20	BNC40	0.0189	0.0129	0.1464
log.TP	Follow Up	BNC20 - BNC80	BNC20	BNC80	0.0139	0.0131	0.2915
log.TP	Follow Up	BNC40 - BNC120	BNC40	BNC120	-0.0191	0.0151	0.2098
log.TP	Follow Up	BNC40 - BNC80	BNC40	BNC80	-0.00503	0.0123	0.6841
log.TP	Follow Up	BNC80 - BNC120	BNC80	BNC120	-0.0141	0.015	0.3517
log.TP	Follow Up	PL - BNC120	PL	BNC120	0.00776	0.0144	0.5913
log.TP	Follow Up	PL - BNC20	PL	BNC20	0.00791	0.0122	0.5186
log.TP	Follow Up	PL - BNC40	PL	BNC40	0.0268	0.0114	0.021
log.TP	Follow Up	PL - BNC80	PL	BNC80	0.0218	0.0115	0.0596
log.UrA	Follow Up	BNC20 - BNC120	BNC20	BNC120	0.002746	0.0361	0.9395
log.UrA	Follow Up	BNC20 - BNC40	BNC20	BNC40	0.041759	0.0302	0.1717
log.UrA	Follow Up	BNC20 - BNC80	BNC20	BNC80	0.023094	0.0299	0.4421
log.UrA	Follow Up	BNC40 - BNC120	BNC40	BNC120	-0.039014	0.0356	0.2775
log.UrA	Follow Up	BNC40 - BNC80	BNC40	BNC80	-0.018665	0.0286	0.5166
log.UrA	Follow Up	BNC80 - BNC120	BNC80	BNC120	-0.020348	0.0351	0.5638
log.UrA	Follow Up	PL - BNC120	PL	BNC120	-0.064905	0.0332	0.0546
log.UrA	Follow Up	PL - BNC20	PL	BNC20	-0.06765	0.0279	0.0182
log.UrA	Follow Up	PL - BNC40	PL	BNC40	-0.025891	0.0273	0.346
log.UrA	Follow Up	PL - BNC80	PL	BNC80	-0.044556	0.0266	0.099
log.WBC	Follow Up	BNC20 - BNC120	BNC20	BNC120	-0.0281	0.0479	0.5594
log.WBC	Follow Up	BNC20 - BNC40	BNC20	BNC40	-0.0225	0.039	0.5663
log.WBC	Follow Up	BNC20 - BNC80	BNC20	BNC80	-0.0692	0.039	0.0789
log.WBC	Follow Up	BNC40 - BNC120	BNC40	BNC120	-0.0056	0.0482	0.9078
log.WBC	Follow Up	BNC40 - BNC80	BNC40	BNC80	-0.0468	0.039	0.233
log.WBC	Follow Up	BNC80 - BNC120	BNC80	BNC120	0.0412	0.048	0.3936
log.WBC	Follow Up	PL - BNC120	PL	BNC120	0.0129	0.0456	0.7781
log.WBC	Follow Up	PL - BNC20	PL	BNC20	0.041	0.0363	0.2623
log.WBC	Follow Up	PL - BNC40	PL	BNC40	0.0185	0.0365	0.6139
log.WBC	Follow Up	PL - BNC80	PL	BNC80	-0.0283	0.0364	0.4393
log.MMSE	Follow Up	BNC20 - BNC120	BNC20	BNC120	0.0028	0.00827	0.736
log.MMSE	Follow Up	BNC20 - BNC40	BNC20	BNC40	0.00128	0.00721	0.8592
log.MMSE	Follow Up	BNC20 - BNC80	BNC20	BNC80	-0.000218	0.00612	0.9717
log.MMSE	Follow Up	BNC40 - BNC120	BNC40	BNC120	0.00151	0.00938	0.8722
log.MMSE	Follow Up	BNC40 - BNC80	BNC40	BNC80	-0.0015	0.00746	0.841
log.MMSE	Follow Up	BNC80 - BNC120	BNC80	BNC120	0.00301	0.00848	0.7229
log.MMSE	Follow Up	PL - BNC120	PL	BNC120	0.00364	0.00831	0.6624
log.MMSE	Follow Up	PL - BNC20	PL	BNC20	0.000842	0.00584	0.8856
log.MMSE	Follow Up	PL - BNC40	PL	BNC40	0.00213	0.00717	0.7676
log.MMSE	Follow Up	PL - BNC80	PL	BNC80	0.000624	0.00614	0.9192
log.AG	overall	BNC20 - BNC120	BNC20	BNC120	0.01924	0.0161	0.2441
log.AG	overall	BNC20 - BNC40	BNC20	BNC40	0.01506	0.0135	0.2773
log.AG	overall	BNC20 - BNC80	BNC20	BNC80	0.02817	0.014	0.0557
log.AG	overall	BNC40 - BNC120	BNC40	BNC120	0.00418	0.0163	0.7996
log.AG	overall	BNC40 - BNC80	BNC40	BNC80	0.01311	0.0127	0.3128
log.AG	overall	BNC80 - BNC120	BNC80	BNC120	-0.00894	0.0168	0.6007
log.AG	overall	PL - BNC120	PL	BNC120	-0.01572	0.0152	0.3103
log.AG	overall	PL - BNC20	PL	BNC20	-0.03496	0.0124	0.0096
log.AG	overall	PL - BNC40	PL	BNC40	-0.0199	0.0116	0.0992
log.AG	overall	PL - BNC80	PL	BNC80	-0.00679	0.0118	0.572
log.ALP	overall	BNC20 - BNC120	BNC20	BNC120	-0.02271	0.0162	0.1739
log.ALP	overall	BNC20 - BNC40	BNC20	BNC40	0.00723	0.0133	0.5911
log.ALP	overall	BNC20 - BNC80	BNC20	BNC80	0.00547	0.0133	0.6833
log.ALP	overall	BNC40 - BNC120	BNC40	BNC120	-0.02994	0.0161	0.0757
log.ALP	overall	BNC40 - BNC80	BNC40	BNC80	-0.00175	0.0132	0.8953
log.ALP	overall	BNC80 - BNC120	BNC80	BNC120	-0.02819	0.0161	0.0933
log.ALP	overall	PL - BNC120	PL	BNC120	-0.01592	0.0152	0.3068
log.ALP	overall	PL - BNC20	PL	BNC20	0.00679	0.0123	0.5845
log.ALP	overall	PL - BNC40	PL	BNC40	0.01402	0.0121	0.2568
log.ALP	overall	PL - BNC80	PL	BNC80	0.01227	0.0121	0.3196
log.ALT	overall	BNC20 - BNC120	BNC20	BNC120	-0.051254	0.0319	0.122
log.ALT	overall	BNC20 - BNC40	BNC20	BNC40	0.032527	0.0247	0.2012
log.ALT	overall	BNC20 - BNC80	BNC20	BNC80	0.032325	0.0248	0.2058
log.ALT	overall	BNC40 - BNC120	BNC40	BNC120	-0.08378	0.0296	0.0097
log.ALT	overall	BNC40 - BNC80	BNC40	BNC80	-0.000201	0.0232	0.9932
log.ALT	overall	BNC80 - BNC120	BNC80	BNC120	-0.083579	0.0295	0.0095
log.ALT	overall	PL - BNC120	PL	BNC120	-0.047019	0.0293	0.1226
log.ALT	overall	PL - BNC20	PL	BNC20	0.004235	0.0226	0.8532
log.ALT	overall	PL - BNC40	PL	BNC40	0.036761	0.0216	0.1026
log.ALT	overall	PL - BNC80	PL	BNC80	0.03656	0.0217	0.1059
log.AST	overall	BNC20 - BNC120	BNC20	BNC120	-0.04292	0.0395	0.2879
log.AST	overall	BNC20 - BNC40	BNC20	BNC40	-0.01602	0.0319	0.6198
log.AST	overall	BNC20 - BNC80	BNC20	BNC80	-0.04798	0.0319	0.1459
log.AST	overall	BNC40 - BNC120	BNC40	BNC120	-0.0269	0.0392	0.4994
log.AST	overall	BNC40 - BNC80	BNC40	BNC80	-0.03196	0.0317	0.3234
log.AST	overall	BNC80 - BNC120	BNC80	BNC120	0.00506	0.0391	0.8981
log.AST	overall	PL - BNC120	PL	BNC120	-0.01858	0.039	0.6385
log.AST	overall	PL - BNC20	PL	BNC20	0.02434	0.0301	0.4267
log.AST	overall	PL - BNC40	PL	BNC40	0.00832	0.03	0.7842
log.AST	overall	PL - BNC80	PL	BNC80	-0.02364	0.0303	0.4432
log.Alb	overall	BNC20 - BNC120	BNC20	BNC120	0.00575	0.0169	0.7363
log.Alb	overall	BNC20 - BNC40	BNC20	BNC40	0.01711	0.0122	0.174
log.Alb	overall	BNC20 - BNC80	BNC20	BNC80	0.03013	0.0123	0.0226
log.Alb	overall	BNC40 - BNC120	BNC40	BNC120	-0.01135	0.0167	0.5034
log.Alb	overall	BNC40 - BNC80	BNC40	BNC80	0.01302	0.0123	0.3001
log.Alb	overall	BNC80 - BNC120	BNC80	BNC120	-0.02437	0.0161	0.1435
log.Alb	overall	PL - BNC120	PL	BNC120	-0.00766	0.0149	0.6122
log.Alb	overall	PL - BNC20	PL	BNC20	-0.01341	0.0117	0.2627
log.Alb	overall	PL - BNC40	PL	BNC40	0.0037	0.0116	0.7526
log.Alb	overall	PL - BNC80	PL	BNC80	0.01671	0.0113	0.1528
log.BUN	overall	BNC20 - BNC120	BNC20	BNC120	-0.01348	0.0364	0.7143
log.BUN	overall	BNC20 - BNC40	BNC20	BNC40	0.00116	0.0296	0.969
log.BUN	overall	BNC20 - BNC80	BNC20	BNC80	0.00349	0.0303	0.9093
log.BUN	overall	BNC40 - BNC120	BNC40	BNC120	-0.01464	0.037	0.6961
log.BUN	overall	BNC40 - BNC80	BNC40	BNC80	0.00233	0.0297	0.9381
log.BUN	overall	BNC80 - BNC120	BNC80	BNC120	-0.01697	0.0382	0.661
log.BUN	overall	PL - BNC120	PL	BNC120	0.00837	0.0341	0.8081
log.BUN	overall	PL - BNC20	PL	BNC20	0.02185	0.0272	0.43
log.BUN	overall	PL - BNC40	PL	BNC40	0.02301	0.0279	0.4174
log.BUN	overall	PL - BNC80	PL	BNC80	0.02534	0.0292	0.3942
log.Bil	overall	BNC20 - BNC120	BNC20	BNC120	0.0275	0.0793	0.7315
log.Bil	overall	BNC20 - BNC40	BNC20	BNC40	-0.0112	0.0653	0.8659
log.Bil	overall	BNC20 - BNC80	BNC20	BNC80	0.0658	0.0647	0.3205
log.Bil	overall	BNC40 - BNC120	BNC40	BNC120	0.0387	0.0796	0.6316
log.Bil	overall	BNC40 - BNC80	BNC40	BNC80	0.0769	0.0654	0.2517
log.Bil	overall	BNC80 - BNC120	BNC80	BNC120	-0.0382	0.0793	0.6346
log.Bil	overall	PL - BNC120	PL	BNC120	0.0215	0.0762	0.7799
log.Bil	overall	PL - BNC20	PL	BNC20	-0.006	0.0609	0.9224
log.Bil	overall	PL - BNC40	PL	BNC40	-0.0172	0.0614	0.7824
log.Bil	overall	PL - BNC80	PL	BNC80	0.0598	0.0609	0.337
log.CO2	overall	BNC20 - BNC120	BNC20	BNC120	-0.01256	0.0124	0.3215
log.CO2	overall	BNC20 - BNC40	BNC20	BNC40	0.00757	0.00992	0.4528
log.CO2	overall	BNC20 - BNC80	BNC20	BNC80	0.00204	0.0101	0.8418
log.CO2	overall	BNC40 - BNC120	BNC40	BNC120	-0.02013	0.0123	0.1162
log.CO2	overall	BNC40 - BNC80	BNC40	BNC80	-0.00553	0.0102	0.5932
log.CO2	overall	BNC80 - BNC120	BNC80	BNC120	-0.01461	0.013	0.2728
log.CO2	overall	PL - BNC120	PL	BNC120	-0.01787	0.0115	0.1339
log.CO2	overall	PL - BNC20	PL	BNC20	-0.00531	0.00925	0.5714
log.CO2	overall	PL - BNC40	PL	BNC40	0.00226	0.0092	0.8079
log.CO2	overall	PL - BNC80	PL	BNC80	-0.00326	0.00985	0.7434
log.Ca	overall	BNC20 - BNC120	BNC20	BNC120	-0.002869	0.00754	0.7069
log.Ca	overall	BNC20 - BNC40	BNC20	BNC40	0.003208	0.00617	0.6076
log.Ca	overall	BNC20 - BNC80	BNC20	BNC80	0.006518	0.00618	0.3023
log.Ca	overall	BNC40 - BNC120	BNC40	BNC120	-0.006077	0.00753	0.4276
log.Ca	overall	BNC40 - BNC80	BNC40	BNC80	0.003309	0.00625	0.6013
log.Ca	overall	BNC80 - BNC120	BNC80	BNC120	-0.009387	0.0076	0.2289
log.Ca	overall	PL - BNC120	PL	BNC120	-0.008774	0.00714	0.231
log.Ca	overall	PL - BNC20	PL	BNC20	-0.005905	0.00563	0.305
log.Ca	overall	PL - BNC40	PL	BNC40	-0.002697	0.00567	0.6388
log.Ca	overall	PL - BNC80	PL	BNC80	0.000613	0.00564	0.9145
log.Cl	overall	BNC20 - BNC120	BNC20	BNC120	-0.001745	0.00478	0.7184
log.Cl	overall	BNC20 - BNC40	BNC20	BNC40	-0.00656	0.00387	0.1031
log.Cl	overall	BNC20 - BNC80	BNC20	BNC80	-0.006283	0.00392	0.1217
log.Cl	overall	BNC40 - BNC120	BNC40	BNC120	0.004815	0.00473	0.3193
log.Cl	overall	BNC40 - BNC80	BNC40	BNC80	0.000277	0.00386	0.9434
log.Cl	overall	BNC80 - BNC120	BNC80	BNC120	0.004538	0.00472	0.3458
log.Cl	overall	PL - BNC120	PL	BNC120	0.00212	0.00449	0.641
log.Cl	overall	PL - BNC20	PL	BNC20	0.003865	0.00353	0.2841
log.Cl	overall	PL - BNC40	PL	BNC40	-0.002695	0.00353	0.4521
log.Cl	overall	PL - BNC80	PL	BNC80	-0.002418	0.00356	0.5031
log.Cr	overall	BNC20 - BNC120	BNC20	BNC120	-0.03906	0.0256	0.1401
log.Cr	overall	BNC20 - BNC40	BNC20	BNC40	-0.00407	0.0221	0.8555
log.Cr	overall	BNC20 - BNC80	BNC20	BNC80	-0.03515	0.0218	0.12
log.Cr	overall	BNC40 - BNC120	BNC40	BNC120	-0.035	0.0252	0.1772
log.Cr	overall	BNC40 - BNC80	BNC40	BNC80	-0.03108	0.0204	0.1412
log.Cr	overall	BNC80 - BNC120	BNC80	BNC120	-0.00391	0.0251	0.8774
log.Cr	overall	PL - BNC120	PL	BNC120	-0.02356	0.0237	0.3311
log.Cr	overall	PL - BNC20	PL	BNC20	0.01551	0.0189	0.4198
log.Cr	overall	PL - BNC40	PL	BNC40	0.01144	0.0195	0.5627
log.Cr	overall	PL - BNC80	PL	BNC80	-0.01964	0.0193	0.3183
log.DBP	overall	BNC20 - BNC120	BNC20	BNC120	0.0335	0.0171	0.0622
log.DBP	overall	BNC20 - BNC40	BNC20	BNC40	0.05199	0.0138	0.001
log.DBP	overall	BNC20 - BNC80	BNC20	BNC80	0.03794	0.0142	0.0138
log.DBP	overall	BNC40 - BNC120	BNC40	BNC120	-0.01849	0.0172	0.2933
log.DBP	overall	BNC40 - BNC80	BNC40	BNC80	-0.01405	0.0143	0.3341
log.DBP	overall	BNC80 - BNC120	BNC80	BNC120	-0.00444	0.0172	0.7987
log.DBP	overall	PL - BNC120	PL	BNC120	0.00297	0.0162	0.856
log.DBP	overall	PL - BNC20	PL	BNC20	-0.03053	0.0131	0.0286
log.DBP	overall	PL - BNC40	PL	BNC40	0.02146	0.0131	0.113
log.DBP	overall	PL - BNC80	PL	BNC80	0.00741	0.0127	0.5662
log.Fib	overall	BNC20 - BNC120	BNC20	BNC120	-0.0295	0.0274	0.2918
log.Fib	overall	BNC20 - BNC40	BNC20	BNC40	0.00641	0.022	0.7732
log.Fib	overall	BNC20 - BNC80	BNC20	BNC80	0.00133	0.0219	0.9523
log.Fib	overall	BNC40 - BNC120	BNC40	BNC120	-0.0359	0.027	0.1958
log.Fib	overall	BNC40 - BNC80	BNC40	BNC80	-0.00508	0.0218	0.8181
log.Fib	overall	BNC80 - BNC120	BNC80	BNC120	-0.03082	0.0271	0.2676
log.Fib	overall	PL - BNC120	PL	BNC120	-0.00759	0.026	0.7726
log.Fib	overall	PL - BNC20	PL	BNC20	0.02191	0.0201	0.2869
log.Fib	overall	PL - BNC40	PL	BNC40	0.02832	0.0202	0.1732
[truncated: 311 more rows]

## Sheet: Baseline Comparisons
var	group_vs_group	group1	group2	estimate	SE	p
log.HR	PL - BNC20	PL	BNC20	0.01609	0.021	0.4505
log.HR	PL - BNC40	PL	BNC40	-0.00465	0.0215	0.8304
log.HR	PL - BNC80	PL	BNC80	0.01332	0.0215	0.5410
log.HR	PL - BNC120	PL	BNC120	0.02195	0.0273	0.4273
log.HR	BNC20 - BNC40	BNC20	BNC40	-0.02075	0.0232	0.3790
log.HR	BNC20 - BNC80	BNC20	BNC80	-0.00278	0.0232	0.9057
log.HR	BNC20 - BNC120	BNC20	BNC120	0.00586	0.0286	0.8392
log.HR	BNC40 - BNC80	BNC40	BNC80	0.01797	0.0237	0.4537
log.HR	BNC40 - BNC120	BNC40	BNC120	0.02661	0.029	0.3662
log.HR	BNC80 - BNC120	BNC80	BNC120	0.00864	0.029	0.7679
log.SBP	PL - BNC20	PL	BNC20	-0.04372	0.0198	0.0360
log.SBP	PL - BNC40	PL	BNC40	0.00242	0.02	0.9047
log.SBP	PL - BNC80	PL	BNC80	-0.03076	0.02	0.1356
log.SBP	PL - BNC120	PL	BNC120	-0.02549	0.0253	0.3228
log.SBP	BNC20 - BNC40	BNC20	BNC40	0.04614	0.0217	0.0434
log.SBP	BNC20 - BNC80	BNC20	BNC80	0.01296	0.0217	0.5561
log.SBP	BNC20 - BNC120	BNC20	BNC120	0.01823	0.0267	0.5007
log.SBP	BNC40 - BNC80	BNC40	BNC80	-0.03318	0.0219	0.1420
log.SBP	BNC40 - BNC120	BNC40	BNC120	-0.0279	0.0269	0.3083
log.SBP	BNC80 - BNC120	BNC80	BNC120	0.00527	0.0269	0.8459
log.DBP	PL - BNC20	PL	BNC20	-0.06234	0.0233	0.0127
log.DBP	PL - BNC40	PL	BNC40	-0.01074	0.0235	0.6513
log.DBP	PL - BNC80	PL	BNC80	0.00333	0.0235	0.8883
log.DBP	PL - BNC120	PL	BNC120	-0.00616	0.0297	0.8376
log.DBP	BNC20 - BNC40	BNC20	BNC40	0.0516	0.0256	0.0539
log.DBP	BNC20 - BNC80	BNC20	BNC80	0.06568	0.0256	0.0163
log.DBP	BNC20 - BNC120	BNC20	BNC120	0.05619	0.0314	0.0850
log.DBP	BNC40 - BNC80	BNC40	BNC80	0.01407	0.0258	0.5897
log.DBP	BNC40 - BNC120	BNC40	BNC120	0.00458	0.0316	0.8857
log.DBP	BNC80 - BNC120	BNC80	BNC120	-0.00949	0.0316	0.7661
log.RR	PL - BNC20	PL	BNC20	-2.89e-03	0.0182	0.8747
log.RR	PL - BNC40	PL	BNC40	6.58e-03	0.0185	0.7252
log.RR	PL - BNC80	PL	BNC80	-2.93e-03	0.021	0.8898
log.RR	PL - BNC120	PL	BNC120	4.91e-02	0.0294	0.1046
log.RR	BNC20 - BNC40	BNC20	BNC40	9.48e-03	0.0193	0.6286
log.RR	BNC20 - BNC80	BNC20	BNC80	-3.97e-05	0.0217	0.9986
log.RR	BNC20 - BNC120	BNC20	BNC120	5.20e-02	0.0299	0.0926
log.RR	BNC40 - BNC80	BNC40	BNC80	-9.52e-03	0.022	0.6684
log.RR	BNC40 - BNC120	BNC40	BNC120	4.25e-02	0.0301	0.1683
log.RR	BNC80 - BNC120	BNC80	BNC120	5.21e-02	0.0317	0.1095
log.PR	PL - BNC20	PL	BNC20	-0.01407	0.0307	0.6506
log.PR	PL - BNC40	PL	BNC40	-0.00372	0.0307	0.9044
log.PR	PL - BNC80	PL	BNC80	0.01957	0.0307	0.5295
log.PR	PL - BNC120	PL	BNC120	-0.01873	0.0389	0.6342
log.PR	BNC20 - BNC40	BNC20	BNC40	0.01035	0.0336	0.7608
log.PR	BNC20 - BNC80	BNC20	BNC80	0.03364	0.0336	0.3265
log.PR	BNC20 - BNC120	BNC20	BNC120	-0.00466	0.0412	0.9110
log.PR	BNC40 - BNC80	BNC40	BNC80	0.02329	0.0336	0.4948
log.PR	BNC40 - BNC120	BNC40	BNC120	-0.015	0.0412	0.7190
log.PR	BNC80 - BNC120	BNC80	BNC120	-0.0383	0.0412	0.3617
log.QT	PL - BNC20	PL	BNC20	-0.00119	0.0104	0.9098
log.QT	PL - BNC40	PL	BNC40	0.0033	0.0104	0.7533
log.QT	PL - BNC80	PL	BNC80	0.00129	0.0104	0.9020
log.QT	PL - BNC120	PL	BNC120	-0.01637	0.0133	0.2269
log.QT	BNC20 - BNC40	BNC20	BNC40	0.00449	0.0114	0.6965
log.QT	BNC20 - BNC80	BNC20	BNC80	0.00248	0.0114	0.8291
log.QT	BNC20 - BNC120	BNC20	BNC120	-0.01518	0.0141	0.2890
log.QT	BNC40 - BNC80	BNC40	BNC80	-0.00201	0.0114	0.8613
log.QT	BNC40 - BNC120	BNC40	BNC120	-0.01967	0.0141	0.1720
log.QT	BNC80 - BNC120	BNC80	BNC120	-0.01766	0.0141	0.2186
log.QTc	PL - BNC20	PL	BNC20	0.00249	0.00848	0.7709
log.QTc	PL - BNC40	PL	BNC40	0.0051	0.00848	0.5525
log.QTc	PL - BNC80	PL	BNC80	0.01037	0.00848	0.2314
log.QTc	PL - BNC120	PL	BNC120	-0.00112	0.0108	0.9183
log.QTc	BNC20 - BNC40	BNC20	BNC40	0.00261	0.00929	0.7812
log.QTc	BNC20 - BNC80	BNC20	BNC80	0.00788	0.00929	0.4036
log.QTc	BNC20 - BNC120	BNC20	BNC120	-0.00361	0.0114	0.7545
log.QTc	BNC40 - BNC80	BNC40	BNC80	0.00527	0.00929	0.5749
log.QTc	BNC40 - BNC120	BNC40	BNC120	-0.00622	0.0114	0.5910
log.QTc	BNC80 - BNC120	BNC80	BNC120	-0.01149	0.0114	0.3235
log.WBC	PL - BNC20	PL	BNC20	-0.00229	0.05	0.9638
log.WBC	PL - BNC40	PL	BNC40	-0.06939	0.05	0.1764
log.WBC	PL - BNC80	PL	BNC80	-0.0735	0.05	0.1530
log.WBC	PL - BNC120	PL	BNC120	0.01082	0.0633	0.8655
log.WBC	BNC20 - BNC40	BNC20	BNC40	-0.0671	0.0548	0.2310
log.WBC	BNC20 - BNC80	BNC20	BNC80	-0.07121	0.0548	0.2044
log.WBC	BNC20 - BNC120	BNC20	BNC120	0.01311	0.0671	0.8465
log.WBC	BNC40 - BNC80	BNC40	BNC80	-0.00411	0.0548	0.9408
log.WBC	BNC40 - BNC120	BNC40	BNC120	0.08021	0.0671	0.2420
log.WBC	BNC80 - BNC120	BNC80	BNC120	0.08432	0.0671	0.2194
log.Hct	PL - BNC20	PL	BNC20	-0.01299	0.0135	0.3437
log.Hct	PL - BNC40	PL	BNC40	-0.02098	0.0135	0.1310
log.Hct	PL - BNC80	PL	BNC80	0.00233	0.0135	0.8642
log.Hct	PL - BNC120	PL	BNC120	-0.00146	0.017	0.9324
log.Hct	BNC20 - BNC40	BNC20	BNC40	-0.008	0.0148	0.5923
log.Hct	BNC20 - BNC80	BNC20	BNC80	0.01531	0.0148	0.3086
log.Hct	BNC20 - BNC120	BNC20	BNC120	0.01153	0.0181	0.5289
log.Hct	BNC40 - BNC80	BNC40	BNC80	0.02331	0.0148	0.1258
log.Hct	BNC40 - BNC120	BNC40	BNC120	0.01952	0.0181	0.2896
log.Hct	BNC80 - BNC120	BNC80	BNC120	-0.00379	0.0181	0.8357
log.Hgb	PL - BNC20	PL	BNC20	-2.12e-02	0.0155	0.1835
log.Hgb	PL - BNC40	PL	BNC40	-2.02e-02	0.0155	0.2043
log.Hgb	PL - BNC80	PL	BNC80	2.27e-03	0.0155	0.8849
log.Hgb	PL - BNC120	PL	BNC120	2.30e-03	0.0196	0.9076
log.Hgb	BNC20 - BNC40	BNC20	BNC40	9.98e-04	0.017	0.9536
log.Hgb	BNC20 - BNC80	BNC20	BNC80	2.34e-02	0.017	0.1790
log.Hgb	BNC20 - BNC120	BNC20	BNC120	2.35e-02	0.0208	0.2692
log.Hgb	BNC40 - BNC80	BNC40	BNC80	2.24e-02	0.017	0.1976
log.Hgb	BNC40 - BNC120	BNC40	BNC120	2.25e-02	0.0208	0.2896
log.Hgb	BNC80 - BNC120	BNC80	BNC120	3.12e-05	0.0208	0.9988
log.PLT	PL - BNC20	PL	BNC20	-0.03553	0.0481	0.4670
log.PLT	PL - BNC40	PL	BNC40	0.05565	0.0481	0.2582
log.PLT	PL - BNC80	PL	BNC80	0.04671	0.0481	0.3409
log.PLT	PL - BNC120	PL	BNC120	-0.00234	0.0609	0.9697
log.PLT	BNC20 - BNC40	BNC20	BNC40	0.09118	0.0527	0.0957
log.PLT	BNC20 - BNC80	BNC20	BNC80	0.08224	0.0527	0.1311
log.PLT	BNC20 - BNC120	BNC20	BNC120	0.03319	0.0646	0.6115
log.PLT	BNC40 - BNC80	BNC40	BNC80	-0.00894	0.0527	0.8667
log.PLT	BNC40 - BNC120	BNC40	BNC120	-0.05798	0.0646	0.3775
log.PLT	BNC80 - BNC120	BNC80	BNC120	-0.04904	0.0646	0.4544
log.PT	PL - BNC20	PL	BNC20	0.00511	0.00796	0.5260
log.PT	PL - BNC40	PL	BNC40	0.00875	0.00795	0.2802
log.PT	PL - BNC80	PL	BNC80	-0.01073	0.00795	0.1876
log.PT	PL - BNC120	PL	BNC120	0.00581	0.0101	0.5680
log.PT	BNC20 - BNC40	BNC20	BNC40	0.00364	0.00871	0.6790
log.PT	BNC20 - BNC80	BNC20	BNC80	-0.01584	0.00871	0.0793
log.PT	BNC20 - BNC120	BNC20	BNC120	0.0007	0.0107	0.9482
log.PT	BNC40 - BNC80	BNC40	BNC80	-0.01948	0.00871	0.0331
log.PT	BNC40 - BNC120	BNC40	BNC120	-0.00294	0.0107	0.7846
log.PT	BNC80 - BNC120	BNC80	BNC120	0.01654	0.0107	0.1316
log.PTT	PL - BNC20	PL	BNC20	-0.0246	0.0289	0.4002
log.PTT	PL - BNC40	PL	BNC40	-0.0599	0.0288	0.0457
log.PTT	PL - BNC80	PL	BNC80	0.02625	0.0288	0.3690
log.PTT	PL - BNC120	PL	BNC120	-0.01732	0.0364	0.6377
log.PTT	BNC20 - BNC40	BNC20	BNC40	-0.0353	0.0316	0.2716
log.PTT	BNC20 - BNC80	BNC20	BNC80	0.05085	0.0316	0.1170
log.PTT	BNC20 - BNC120	BNC20	BNC120	0.00728	0.0386	0.8518
log.PTT	BNC40 - BNC80	BNC40	BNC80	0.08615	0.0315	0.0102
log.PTT	BNC40 - BNC120	BNC40	BNC120	0.04258	0.0386	0.2783
log.PTT	BNC80 - BNC120	BNC80	BNC120	-0.04357	0.0386	0.2675
log.INR	PL - BNC20	PL	BNC20	-0.003791	0.00887	0.6715
log.INR	PL - BNC40	PL	BNC40	-0.003452	0.00885	0.6986
log.INR	PL - BNC80	PL	BNC80	-0.004512	0.00885	0.6130
log.INR	PL - BNC120	PL	BNC120	0.012026	0.0112	0.2889
log.INR	BNC20 - BNC40	BNC20	BNC40	0.000338	0.00969	0.9723
log.INR	BNC20 - BNC80	BNC20	BNC80	-0.000721	0.00969	0.9410
log.INR	BNC20 - BNC120	BNC20	BNC120	0.015817	0.0119	0.1903
log.INR	BNC40 - BNC80	BNC40	BNC80	-0.00106	0.00967	0.9133
log.INR	BNC40 - BNC120	BNC40	BNC120	0.015479	0.0118	0.1992
log.INR	BNC80 - BNC120	BNC80	BNC120	0.016538	0.0118	0.1708
log.Glu	PL - BNC20	PL	BNC20	0.00866	0.0317	0.7860
log.Glu	PL - BNC40	PL	BNC40	0.03066	0.031	0.3296
log.Glu	PL - BNC80	PL	BNC80	0.04719	0.031	0.1368
log.Glu	PL - BNC120	PL	BNC120	0.02469	0.0392	0.5330
log.Glu	BNC20 - BNC40	BNC20	BNC40	0.022	0.0345	0.5278
log.Glu	BNC20 - BNC80	BNC20	BNC80	0.03853	0.0345	0.2713
log.Glu	BNC20 - BNC120	BNC20	BNC120	0.01602	0.042	0.7053
log.Glu	BNC40 - BNC80	BNC40	BNC80	0.01653	0.0339	0.6291
log.Glu	BNC40 - BNC120	BNC40	BNC120	-0.00598	0.0416	0.8864
log.Glu	BNC80 - BNC120	BNC80	BNC120	-0.0225	0.0416	0.5914
log.Na	PL - BNC20	PL	BNC20	-0.001676	0.00297	0.5764
log.Na	PL - BNC40	PL	BNC40	0.000961	0.00297	0.7484
log.Na	PL - BNC80	PL	BNC80	-0.002565	0.00297	0.3942
log.Na	PL - BNC120	PL	BNC120	-0.004677	0.00375	0.2224
log.Na	BNC20 - BNC40	BNC20	BNC40	0.002637	0.00325	0.4233
log.Na	BNC20 - BNC80	BNC20	BNC80	-0.000889	0.00325	0.7861
log.Na	BNC20 - BNC120	BNC20	BNC120	-0.003001	0.00398	0.4565
log.Na	BNC40 - BNC80	BNC40	BNC80	-0.003526	0.00325	0.2865
log.Na	BNC40 - BNC120	BNC40	BNC120	-0.005638	0.00398	0.1669
log.Na	BNC80 - BNC120	BNC80	BNC120	-0.002112	0.00398	0.5993
log.K	PL - BNC20	PL	BNC20	0.01793	0.012	0.1410
log.K	PL - BNC40	PL	BNC40	0.00495	0.0119	0.6792
log.K	PL - BNC80	PL	BNC80	0.00994	0.0119	0.4075
log.K	PL - BNC120	PL	BNC120	0.02922	0.015	0.0575
log.K	BNC20 - BNC40	BNC20	BNC40	-0.01298	0.0131	0.3259
log.K	BNC20 - BNC80	BNC20	BNC80	-0.00798	0.0131	0.5444
log.K	BNC20 - BNC120	BNC20	BNC120	0.01129	0.016	0.4834
log.K	BNC40 - BNC80	BNC40	BNC80	0.00499	0.013	0.7026
log.K	BNC40 - BNC120	BNC40	BNC120	0.02426	0.0159	0.1337
log.K	BNC80 - BNC120	BNC80	BNC120	0.01927	0.0159	0.2317
log.Cl	PL - BNC20	PL	BNC20	0.002145	0.00458	0.6428
log.Cl	PL - BNC40	PL	BNC40	-0.002679	0.00458	0.5628
log.Cl	PL - BNC80	PL	BNC80	-0.005449	0.00458	0.2435
log.Cl	PL - BNC120	PL	BNC120	-0.004761	0.00579	0.4175
log.Cl	BNC20 - BNC40	BNC20	BNC40	-0.004825	0.00501	0.3435
log.Cl	BNC20 - BNC80	BNC20	BNC80	-0.007594	0.00501	0.1404
log.Cl	BNC20 - BNC120	BNC20	BNC120	-0.006906	0.00614	0.2696
log.Cl	BNC40 - BNC80	BNC40	BNC80	-0.002769	0.00501	0.5847
log.Cl	BNC40 - BNC120	BNC40	BNC120	-0.002082	0.00614	0.7369
log.Cl	BNC80 - BNC120	BNC80	BNC120	0.000688	0.00614	0.9116
log.CO2	PL - BNC20	PL	BNC20	-0.00607	0.0131	0.6473
log.CO2	PL - BNC40	PL	BNC40	-0.00486	0.0131	0.7136
log.CO2	PL - BNC80	PL	BNC80	-0.02112	0.0131	0.1171
log.CO2	PL - BNC120	PL	BNC120	-0.00146	0.0166	0.9307
log.CO2	BNC20 - BNC40	BNC20	BNC40	0.0012	0.0144	0.9338
log.CO2	BNC20 - BNC80	BNC20	BNC80	-0.01505	0.0144	0.3023
log.CO2	BNC20 - BNC120	BNC20	BNC120	0.00461	0.0176	0.7949
log.CO2	BNC40 - BNC80	BNC40	BNC80	-0.01626	0.0144	0.2659
log.CO2	BNC40 - BNC120	BNC40	BNC120	0.00341	0.0176	0.8476
log.CO2	BNC80 - BNC120	BNC80	BNC120	0.01967	0.0176	0.2717
log.BUN	PL - BNC20	PL	BNC20	0.0493	0.0551	0.3783
log.BUN	PL - BNC40	PL	BNC40	0.0771	0.0551	0.1728
log.BUN	PL - BNC80	PL	BNC80	0.1171	0.0551	0.0424
log.BUN	PL - BNC120	PL	BNC120	-0.0102	0.0697	0.8842
log.BUN	BNC20 - BNC40	BNC20	BNC40	0.0277	0.0603	0.6493
log.BUN	BNC20 - BNC80	BNC20	BNC80	0.0677	0.0603	0.2708
log.BUN	BNC20 - BNC120	BNC20	BNC120	-0.0596	0.0739	0.4268
log.BUN	BNC40 - BNC80	BNC40	BNC80	0.04	0.0603	0.5125
log.BUN	BNC40 - BNC120	BNC40	BNC120	-0.0873	0.0739	0.2471
log.BUN	BNC80 - BNC120	BNC80	BNC120	-0.1273	0.0739	0.0957
log.Cr	PL - BNC20	PL	BNC20	-0.02487	0.0486	0.6133
log.Cr	PL - BNC40	PL	BNC40	0.07447	0.0486	0.1376
log.Cr	PL - BNC80	PL	BNC80	0.04649	0.0486	0.3477
log.Cr	PL - BNC120	PL	BNC120	0.00406	0.0615	0.9478
log.Cr	BNC20 - BNC40	BNC20	BNC40	0.09934	0.0532	0.0733
log.Cr	BNC20 - BNC80	BNC20	BNC80	0.07136	0.0532	0.1917
log.Cr	BNC20 - BNC120	BNC20	BNC120	0.02893	0.0652	0.6609
log.Cr	BNC40 - BNC80	BNC40	BNC80	-0.02798	0.0532	0.6037
log.Cr	BNC40 - BNC120	BNC40	BNC120	-0.07041	0.0652	0.2902
log.Cr	BNC80 - BNC120	BNC80	BNC120	-0.04243	0.0652	0.5210
log.Mg	PL - BNC20	PL	BNC20	0.0195	0.0182	0.2926
log.Mg	PL - BNC40	PL	BNC40	0.01631	0.0182	0.3766
log.Mg	PL - BNC80	PL	BNC80	-0.01069	0.0182	0.5606
log.Mg	PL - BNC120	PL	BNC120	-0.00111	0.023	0.9619
log.Mg	BNC20 - BNC40	BNC20	BNC40	-0.00319	0.0199	0.8737
log.Mg	BNC20 - BNC80	BNC20	BNC80	-0.03019	0.0199	0.1401
log.Mg	BNC20 - BNC120	BNC20	BNC120	-0.0206	0.0244	0.4046
log.Mg	BNC40 - BNC80	BNC40	BNC80	-0.027	0.0199	0.1848
log.Mg	BNC40 - BNC120	BNC40	BNC120	-0.01741	0.0243	0.4801
log.Mg	BNC80 - BNC120	BNC80	BNC120	0.00959	0.0243	0.6966
log.Ca	PL - BNC20	PL	BNC20	-3.91e-05	0.0104	0.9970
log.Ca	PL - BNC40	PL	BNC40	1.84e-03	0.0104	0.8611
log.Ca	PL - BNC80	PL	BNC80	-4.03e-03	0.0104	0.7017
log.Ca	PL - BNC120	PL	BNC120	1.08e-03	0.0132	0.9353
log.Ca	BNC20 - BNC40	BNC20	BNC40	1.88e-03	0.0114	0.8704
log.Ca	BNC20 - BNC80	BNC20	BNC80	-3.99e-03	0.0114	0.7290
log.Ca	BNC20 - BNC120	BNC20	BNC120	1.12e-03	0.014	0.9367
log.Ca	BNC40 - BNC80	BNC40	BNC80	-5.87e-03	0.0114	0.6108
log.Ca	BNC40 - BNC120	BNC40	BNC120	-7.60e-04	0.014	0.9570
log.Ca	BNC80 - BNC120	BNC80	BNC120	5.11e-03	0.014	0.7172
log.Ph	PL - BNC20	PL	BNC20	-0.01552	0.0306	0.6151
log.Ph	PL - BNC40	PL	BNC40	-0.03549	0.0306	0.2537
log.Ph	PL - BNC80	PL	BNC80	0.04043	0.0306	0.1948
log.Ph	PL - BNC120	PL	BNC120	0.00447	0.0387	0.9087
log.Ph	BNC20 - BNC40	BNC20	BNC40	-0.01997	0.0335	0.5544
log.Ph	BNC20 - BNC80	BNC20	BNC80	0.05595	0.0335	0.1032
log.Ph	BNC20 - BNC120	BNC20	BNC120	0.01999	0.041	0.6287
log.Ph	BNC40 - BNC80	BNC40	BNC80	0.07592	0.0335	0.0294
log.Ph	BNC40 - BNC120	BNC40	BNC120	0.03996	0.041	0.3361
log.Ph	BNC80 - BNC120	BNC80	BNC120	-0.03596	0.041	0.3861
log.TP	PL - BNC20	PL	BNC20	-0.027316	0.0135	0.0523
log.TP	PL - BNC40	PL	BNC40	-0.005938	0.0135	0.6626
log.TP	PL - BNC80	PL	BNC80	0.004119	0.0135	0.7619
log.TP	PL - BNC120	PL	BNC120	-0.000136	0.017	0.9937
log.TP	BNC20 - BNC40	BNC20	BNC40	0.021379	0.0148	0.1586
log.TP	BNC20 - BNC80	BNC20	BNC80	0.031435	0.0148	0.0419
log.TP	BNC20 - BNC120	BNC20	BNC120	0.02718	0.0181	0.1436
log.TP	BNC40 - BNC80	BNC40	BNC80	0.010057	0.0147	0.5005
log.TP	BNC40 - BNC120	BNC40	BNC120	0.005802	0.0181	0.7503
log.TP	BNC80 - BNC120	BNC80	BNC120	-0.004255	0.0181	0.8153
log.Alb	PL - BNC20	PL	BNC20	-0.02302	0.0163	0.1634
log.Alb	PL - BNC40	PL	BNC40	-0.0183	0.0163	0.2660
log.Alb	PL - BNC80	PL	BNC80	0.00542	0.0163	0.7406
log.Alb	PL - BNC120	PL	BNC120	0.01309	0.0206	0.5271
log.Alb	BNC20 - BNC40	BNC20	BNC40	0.00471	0.0178	0.7919
log.Alb	BNC20 - BNC80	BNC20	BNC80	0.02843	0.0178	0.1160
log.Alb	BNC20 - BNC120	BNC20	BNC120	0.03611	0.0218	0.1034
log.Alb	BNC40 - BNC80	BNC40	BNC80	0.02372	0.0178	0.1881
log.Alb	BNC40 - BNC120	BNC40	BNC120	0.0314	0.0218	0.1554
log.Alb	BNC80 - BNC120	BNC80	BNC120	0.00768	0.0218	0.7258
log.Glb	PL - BNC20	PL	BNC20	-0.03721	0.0232	0.1194
log.Glb	PL - BNC40	PL	BNC40	0.00867	0.0231	0.7104
log.Glb	PL - BNC80	PL	BNC80	0.0208	0.0231	0.3759
log.Glb	PL - BNC120	PL	BNC120	-0.0175	0.0292	0.5542
log.Glb	BNC20 - BNC40	BNC20	BNC40	0.04588	0.0253	0.0812
log.Glb	BNC20 - BNC80	BNC20	BNC80	0.05801	0.0253	0.0300
log.Glb	BNC20 - BNC120	BNC20	BNC120	0.0197	0.031	0.5306
log.Glb	BNC40 - BNC80	BNC40	BNC80	0.01213	0.0253	0.6355
log.Glb	BNC40 - BNC120	BNC40	BNC120	-0.02618	0.031	0.4056
log.Glb	BNC80 - BNC120	BNC80	BNC120	-0.03831	0.031	0.2270
log.AG	PL - BNC20	PL	BNC20	0.02225	0.0263	0.4046
log.AG	PL - BNC40	PL	BNC40	-0.02297	0.0262	0.3887
log.AG	PL - BNC80	PL	BNC80	-0.02968	0.0262	0.2677
log.AG	PL - BNC120	PL	BNC120	0.03106	0.0332	0.3572
log.AG	BNC20 - BNC40	BNC20	BNC40	-0.04522	0.0288	0.1273
log.AG	BNC20 - BNC80	BNC20	BNC80	-0.05193	0.0288	0.0820
log.AG	BNC20 - BNC120	BNC20	BNC120	0.00882	0.0352	0.8042
log.AG	BNC40 - BNC80	BNC40	BNC80	-0.0067	0.0287	0.8171
log.AG	BNC40 - BNC120	BNC40	BNC120	0.05404	0.0352	0.1359
log.AG	BNC80 - BNC120	BNC80	BNC120	0.06074	0.0352	0.0954
log.Fib	PL - BNC20	PL	BNC20	0.020993	0.0285	0.4666
log.Fib	PL - BNC40	PL	BNC40	0.018942	0.0284	0.5103
log.Fib	PL - BNC80	PL	BNC80	0.020071	0.0284	0.4857
log.Fib	PL - BNC120	PL	BNC120	-0.041293	0.036	0.2595
log.Fib	BNC20 - BNC40	BNC20	BNC40	-0.002051	0.0311	0.9479
log.Fib	BNC20 - BNC80	BNC20	BNC80	-0.000922	0.0311	0.9766
log.Fib	BNC20 - BNC120	BNC20	BNC120	-0.062286	0.0381	0.1123
log.Fib	BNC40 - BNC80	BNC40	BNC80	0.001129	0.0311	0.9713
log.Fib	BNC40 - BNC120	BNC40	BNC120	-0.060235	0.0381	0.1239
log.Fib	BNC80 - BNC120	BNC80	BNC120	-0.061364	0.0381	0.1173
log.UrA	PL - BNC20	PL	BNC20	-0.02862	0.0543	0.6024
log.UrA	PL - BNC40	PL	BNC40	0.09011	0.0542	0.1087
log.UrA	PL - BNC80	PL	BNC80	0.06081	0.0542	0.2724
log.UrA	PL - BNC120	PL	BNC120	0.00583	0.0686	0.9329
log.UrA	BNC20 - BNC40	BNC20	BNC40	0.11873	0.0594	0.0563
log.UrA	BNC20 - BNC80	BNC20	BNC80	0.08943	0.0594	0.1445
log.UrA	BNC20 - BNC120	BNC20	BNC120	0.03445	0.0728	0.6399
log.UrA	BNC40 - BNC80	BNC40	BNC80	-0.02929	0.0594	0.6260
log.UrA	BNC40 - BNC120	BNC40	BNC120	-0.08428	0.0727	0.2572
log.UrA	BNC80 - BNC120	BNC80	BNC120	-0.05499	0.0727	0.4566
log.ALP	PL - BNC20	PL	BNC20	0.054875	0.0611	0.3774
log.ALP	PL - BNC40	PL	BNC40	0.011849	0.0611	0.8477
log.ALP	PL - BNC80	PL	BNC80	0.010284	0.0611	0.8676
log.ALP	PL - BNC120	PL	BNC120	-0.000297	0.0773	0.9970
log.ALP	BNC20 - BNC40	BNC20	BNC40	-0.043025	0.0669	0.5260
log.ALP	BNC20 - BNC80	BNC20	BNC80	-0.04459	0.0669	0.5112
log.ALP	BNC20 - BNC120	BNC20	BNC120	-0.055171	0.0819	0.5069
log.ALP	BNC40 - BNC80	BNC40	BNC80	-0.001565	0.0669	0.9815
log.ALP	BNC40 - BNC120	BNC40	BNC120	-0.012146	0.0819	0.8833
log.ALP	BNC80 - BNC120	BNC80	BNC120	-0.010581	0.0819	0.8983
log.ALT	PL - BNC20	PL	BNC20	-0.0249	0.0655	0.7068
log.ALT	PL - BNC40	PL	BNC40	0.062	0.0654	0.3512
log.ALT	PL - BNC80	PL	BNC80	0.0938	0.0654	0.1626
log.ALT	PL - BNC120	PL	BNC120	0.1446	0.0827	0.0912
log.ALT	BNC20 - BNC40	BNC20	BNC40	0.0869	0.0717	0.2357
log.ALT	BNC20 - BNC80	BNC20	BNC80	0.1187	0.0717	0.1091
log.ALT	BNC20 - BNC120	BNC20	BNC120	0.1695	0.0878	0.0636
log.ALT	BNC40 - BNC80	BNC40	BNC80	0.0318	0.0716	0.6605
log.ALT	BNC40 - BNC120	BNC40	BNC120	0.0826	0.0877	0.3539
log.ALT	BNC80 - BNC120	BNC80	BNC120	0.0509	0.0877	0.5664
log.AST	PL - BNC20	PL	BNC20	0.09933	0.0604	0.1102
log.AST	PL - BNC40	PL	BNC40	0.09555	0.0602	0.1231
log.AST	PL - BNC80	PL	BNC80	0.0671	0.0602	0.2741
log.AST	PL - BNC120	PL	BNC120	0.13693	0.0762	0.0822
log.AST	BNC20 - BNC40	BNC20	BNC40	-0.00378	0.0661	0.9548
log.AST	BNC20 - BNC80	BNC20	BNC80	-0.03223	0.0661	0.6292
log.AST	BNC20 - BNC120	BNC20	BNC120	0.0376	0.0809	0.6452
log.AST	BNC40 - BNC80	BNC40	BNC80	-0.02845	0.0659	0.6691
log.AST	BNC40 - BNC120	BNC40	BNC120	0.04138	0.0807	0.6120
log.AST	BNC80 - BNC120	BNC80	BNC120	0.06983	0.0807	0.3939
log.Bil	PL - BNC20	PL	BNC20	0.04036	0.0793	0.6138
log.Bil	PL - BNC40	PL	BNC40	0.04499	0.0796	0.5754
log.Bil	PL - BNC80	PL	BNC80	0.07276	0.0793	0.3649
log.Bil	PL - BNC120	PL	BNC120	0.0647	0.1	0.5222
log.Bil	BNC20 - BNC40	BNC20	BNC40	0.00463	0.0867	0.9577
log.Bil	BNC20 - BNC80	BNC20	BNC80	0.0324	0.0864	0.7100
log.Bil	BNC20 - BNC120	BNC20	BNC120	0.02434	0.106	0.8194
log.Bil	BNC40 - BNC80	BNC40	BNC80	0.02777	0.0867	0.7507
log.Bil	BNC40 - BNC120	BNC40	BNC120	0.01971	0.106	0.8536
log.Bil	BNC80 - BNC120	BNC80	BNC120	-0.00806	0.106	0.9398
log.LDH	PL - BNC20	PL	BNC20	0.0729	0.0342	0.0383
log.LDH	PL - BNC40	PL	BNC40	0.0556	0.034	0.1089
log.LDH	PL - BNC80	PL	BNC80	0.0797	0.034	0.0233
log.LDH	PL - BNC120	PL	BNC120	0.0603	0.043	0.1673
log.LDH	BNC20 - BNC40	BNC20	BNC40	-0.0173	0.0374	0.6445
log.LDH	BNC20 - BNC80	BNC20	BNC80	0.0068	0.0374	0.8564
log.LDH	BNC20 - BNC120	BNC20	BNC120	-0.0126	0.0457	0.7830
log.LDH	BNC40 - BNC80	BNC40	BNC80	0.0241	0.0371	0.5189
log.LDH	BNC40 - BNC120	BNC40	BNC120	0.0047	0.0455	0.9182
log.LDH	BNC80 - BNC120	BNC80	BNC120	-0.0194	0.0455	0.6710
log.MMSE	PL - BNC20	PL	BNC20	-0.00275	0.00463	0.5562
log.MMSE	PL - BNC40	PL	BNC40	0.00406	0.00576	0.4862
log.MMSE	PL - BNC80	PL	BNC80	-0.00427	0.00465	0.3653
log.MMSE	PL - BNC120	PL	BNC120	-0.00788	0.00672	0.2488
log.MMSE	BNC20 - BNC40	BNC20	BNC40	0.00681	0.00594	0.2602
log.MMSE	BNC20 - BNC80	BNC20	BNC80	-0.00151	0.00486	0.7578
log.MMSE	BNC20 - BNC120	BNC20	BNC120	-0.00513	0.00687	0.4606
log.MMSE	BNC40 - BNC80	BNC40	BNC80	-0.00832	0.00595	0.1719
log.MMSE	BNC40 - BNC120	BNC40	BNC120	-0.01194	0.00768	0.1295
log.MMSE	BNC80 - BNC120	BNC80	BNC120	-0.00361	0.00688	0.6029
log.HDL	PL - BNC20	PL	BNC20	0.1515	0.0751	0.0544
log.HDL	PL - BNC40	PL	BNC40	-0.0299	0.0766	0.6988
log.HDL	PL - BNC80	PL	BNC80	0.0569	0.0773	0.4675
log.HDL	PL - BNC120	PL	BNC120	-0.0605	0.098	0.5424
log.HDL	BNC20 - BNC40	BNC20	BNC40	-0.1815	0.0827	0.0375
log.HDL	BNC20 - BNC80	BNC20	BNC80	-0.0946	0.0834	0.2666
log.HDL	BNC20 - BNC120	BNC20	BNC120	-0.212	0.103	0.0491
log.HDL	BNC40 - BNC80	BNC40	BNC80	0.0869	0.0847	0.3139
log.HDL	BNC40 - BNC120	BNC40	BNC120	-0.0305	0.104	0.7714
log.HDL	BNC80 - BNC120	BNC80	BNC120	-0.1174	0.105	0.2707
log.LDL	PL - BNC20	PL	BNC20	0.1571	0.0701	0.0338
log.LDL	PL - BNC40	PL	BNC40	0.0639	0.0759	0.4052
log.LDL	PL - BNC80	PL	BNC80	-0.0198	0.0788	0.8025
log.LDL	PL - BNC120	PL	BNC120	0.0216	0.101	0.8314
log.LDL	BNC20 - BNC40	BNC20	BNC40	-0.0932	0.0787	0.2463
log.LDL	BNC20 - BNC80	BNC20	BNC80	-0.1769	0.0815	0.0373
log.LDL	BNC20 - BNC120	BNC20	BNC120	-0.1355	0.103	0.1966
log.LDL	BNC40 - BNC80	BNC40	BNC80	-0.0838	0.0866	0.3389
log.LDL	BNC40 - BNC120	BNC40	BNC120	-0.0423	0.107	0.6946
log.LDL	BNC80 - BNC120	BNC80	BNC120	0.0415	0.109	0.7060
log.Tg	PL - BNC20	PL	BNC20	-0.2337	0.11	0.0430
log.Tg	PL - BNC40	PL	BNC40	0.049	0.125	0.6963
log.Tg	PL - BNC80	PL	BNC80	-0.1048	0.132	0.4324
log.Tg	PL - BNC120	PL	BNC120	-0.0938	0.171	0.5852
log.Tg	BNC20 - BNC40	BNC20	BNC40	0.2827	0.126	0.0316
log.Tg	BNC20 - BNC80	BNC20	BNC80	0.1289	0.134	0.3404
log.Tg	BNC20 - BNC120	BNC20	BNC120	0.1399	0.172	0.4192
log.Tg	BNC40 - BNC80	BNC40	BNC80	-0.1538	0.146	0.2965
log.Tg	BNC40 - BNC120	BNC40	BNC120	-0.1428	0.181	0.4346
log.Tg	BNC80 - BNC120	BNC80	BNC120	0.011	0.187	0.9531
log.Chol	PL - BNC20	PL	BNC20	0.059103	0.0393	0.1456
log.Chol	PL - BNC40	PL	BNC40	0.027009	0.0404	0.5092
log.Chol	PL - BNC80	PL	BNC80	-0.000702	0.0409	0.9864
log.Chol	PL - BNC120	PL	BNC120	-0.03318	0.0519	0.5278
log.Chol	BNC20 - BNC40	BNC20	BNC40	-0.032094	0.0434	0.4667
log.Chol	BNC20 - BNC80	BNC20	BNC80	-0.059805	0.0439	0.1844
log.Chol	BNC20 - BNC120	BNC20	BNC120	-0.092283	0.0543	0.1005
log.Chol	BNC40 - BNC80	BNC40	BNC80	-0.027712	0.0448	0.5414
log.Chol	BNC40 - BNC120	BNC40	BNC120	-0.060189	0.0551	0.2835
log.Chol	BNC80 - BNC120	BNC80	BNC120	-0.032478	0.0555	0.5625
Legend
Values were derived by a linear mixed models for repeated measures with group (20 mg, 40 mg, 80 mg, 120 mg, placebo), time, and group * time interaction as fixed effect factors, individual participant IDs as a random effect factor
